# Supplementary material for: Onboard early detection and mitigation of lithium plating in fast-charging batteries
Source: Nat Commun. 2022 Nov 19;13:7091. doi: 10.1038/s41467-022-33486-4 (PMC9675798; doi:10.1038/s41467-022-33486-4)
Supplement: Supplementary file 2 — Source Data [file 41467_2022_33486_MOESM2_ESM.xlsx]

## Sheet: Fig 1c
SoC% (charge)	pressure (psi)	SoC%(discharge)	pressure (psi)		SoC%	Latice Spacing (Å)
0.45543	47.4259	100	84.0429		0	3.355
0.45543	47.4389	100	84.0433		20	3.469
0.45543	47.4531	100	84.0525		33.3333	3.515
0.45543	47.4686	100	84.0604		50	3.516
0.45543	47.4854	100	84.0668		100	3.703
0.45543	47.5035	100	84.0719		50	3.516
0.45543	47.5228	100	84.0756		33.3333	3.515
0.45543	47.5434	100	84.078		20	3.469
0.45543	47.5652	100	84.079		0	3.355
0.45543	47.5883	100	84.0787
0.45543	47.5928	100	84.0771
0.45543	47.5986	100	84.0741
0.45543	47.6158	100	84.0698
0.45543	47.6247	100	84.0642
0.45543	47.6347	100	84.0574
0.45543	47.6459	100	84.0492
0.45543	47.6583	100	84.0398
0.45543	47.6719	100	84.0291
0.45543	47.6866	100	84.0171
0.45543	47.7024	100	84.0039
0.45543	47.7193	100	83.9894
0.45543	47.7373	100	83.9737
0.45543	47.7563	100	83.9568
0.45543	47.7764	100	83.9387
0.45543	47.7975	100	83.9193
0.45543	47.8197	100	83.8988
0.45543	47.8428	99.9408	83.8771
0.45543	47.8669	99.8816	83.8542
0.45544	47.8919	99.8224	83.8301
0.5146	47.9179	99.7632	83.8049
0.57377	47.9449	99.7041	83.7785
0.63293	47.9727	99.6449	83.7509
0.6921	48.0014	99.5857	83.7222
0.75126	48.031	99.5265	83.6924
0.81042	48.0614	99.4673	83.6718
0.86959	48.0927	99.4081	83.6404
0.92875	48.1248	99.3489	83.6182
0.98792	48.1577	99.2897	83.5956
1.04708	48.1914	99.2305	83.5726
1.10625	48.2259	99.1714	83.5588
1.16541	48.2611	99.1122	83.5344
1.22458	48.297	99.053	83.5192
1.28374	48.3336	98.9938	83.5031
1.34291	48.371	98.9346	83.486
1.40207	48.409	98.8754	83.468
1.46124	48.4381	98.8162	83.4492
1.5204	48.4685	98.757	83.4294
1.57956	48.5001	98.6978	83.4088
1.63873	48.533	98.6386	83.3874
1.69789	48.5568	98.5795	83.3652
1.75706	48.5812	98.5203	83.3423
1.81622	48.606	98.4611	83.3186
1.87539	48.6313	98.4019	83.2942
1.93455	48.657	98.3427	83.2691
1.99372	48.6831	98.2835	83.2434
2.05288	48.7096	98.2243	83.217
2.11204	48.7364	98.1651	83.19
2.17121	48.7634	98.1059	83.1625
2.23037	48.7907	98.0468	83.1343
2.28954	48.8182	97.9876	83.1057
2.3487	48.8458	97.9284	83.0766
2.40787	48.8736	97.8692	83.0469
2.46703	48.9016	97.81	83.0169
2.5262	48.9295	97.7508	82.9864
2.58536	48.9575	97.6916	82.9555
2.64452	48.9856	97.6324	82.9243
2.70369	49.0135	97.5732	82.8927
2.76285	49.0414	97.514	82.8607
2.82202	49.0692	97.4549	82.8285
2.88118	49.0969	97.3957	82.7961
2.94035	49.1244	97.3365	82.7634
2.99951	49.1517	97.2773	82.7304
3.05867	49.1787	97.2181	82.6973
3.11784	49.2055	97.1589	82.664
3.177	49.2319	97.0997	82.6306
3.23617	49.2484	97.0405	82.6067
3.29533	49.2652	96.9813	82.5821
3.35449	49.2822	96.9222	82.5567
3.41366	49.2993	96.863	82.5307
3.47282	49.3166	96.8038	82.5041
3.53199	49.334	96.7446	82.4769
3.59115	49.3617	96.6854	82.4491
3.65032	49.3901	96.6262	82.4208
3.70948	49.4191	96.567	82.392
3.76864	49.4487	96.5078	82.3628
3.82781	49.4788	96.4486	82.3331
3.88697	49.5095	96.3894	82.303
3.94614	49.5407	96.3303	82.2727
4.0053	49.5724	96.2711	82.242
4.06447	49.6045	96.2119	82.211
4.12363	49.637	96.1527	82.1797
4.18279	49.6596	96.0935	82.1483
4.24196	49.692	96.0343	82.1167
4.30112	49.7248	95.9751	82.0849
4.36029	49.7578	95.9159	82.0531
4.41945	49.7911	95.8568	82.0211
4.47861	49.8245	95.7976	81.9892
4.53778	49.858	95.7384	81.9572
4.59694	49.8916	95.6792	81.9253
4.65611	49.9254	95.62	81.8934
4.71527	49.9591	95.5608	81.8617
4.77443	49.9929	95.5016	81.83
4.8336	50.0266	95.4424	81.7986
4.89276	50.0602	95.3832	81.7674
4.95193	50.0938	95.324	81.7364
5.01109	50.1176	95.2648	81.7057
5.07025	50.1418	95.2057	81.6753
5.12942	50.1665	95.1465	81.6453
5.18858	50.1916	95.0873	81.6156
5.24775	50.217	95.0281	81.5863
5.30691	50.2428	94.9689	81.5576
5.36608	50.2687	94.9097	81.5293
5.42524	50.295	94.8505	81.5015
5.4844	50.3213	94.7913	81.4742
5.54357	50.3478	94.7321	81.4476
5.60273	50.3744	94.673	81.4312
5.6619	50.401	94.6138	81.4148
5.72106	50.4276	94.5546	81.3985
5.78022	50.4542	94.4954	81.3823
5.83939	50.4807	94.4362	81.3662
5.89855	50.507	94.377	81.3401
5.95772	50.5332	94.3178	81.3135
6.01688	50.5591	94.2586	81.2865
6.07604	50.5951	94.1994	81.2591
6.13521	50.6314	94.1402	81.2314
6.19437	50.668	94.0811	81.2034
6.25354	50.7049	94.0219	81.1752
6.3127	50.7421	93.9627	81.1467
6.37187	50.7794	93.9035	81.118
6.43103	50.817	93.8443	81.0892
6.49019	50.8547	93.7851	81.0603
6.54936	50.8925	93.7259	81.0312
6.60852	50.9304	93.6667	81.0021
6.66769	50.9684	93.6075	80.973
6.72685	51.0063	93.5483	80.9439
6.78601	51.0443	93.4892	80.9149
6.84518	51.0725	93.43	80.886
6.90434	51.111	93.3708	80.8571
6.96351	51.1396	93.3116	80.8285
7.02267	51.1688	93.2524	80.8
7.08184	51.1983	93.1932	80.7717
7.141	51.2283	93.134	80.7438
7.20017	51.2586	93.0748	80.7161
7.25933	51.2892	93.0156	80.6887
7.31849	51.3201	92.9565	80.6617
7.37766	51.3512	92.8973	80.6351
7.43682	51.3824	92.8381	80.6089
7.49599	51.4138	92.7789	80.5833
7.55515	51.4453	92.7197	80.5581
7.61432	51.4768	92.6605	80.5334
7.67348	51.5083	92.6013	80.5094
7.73264	51.5397	92.5421	80.4859
7.79181	51.5711	92.4829	80.4631
7.85097	51.6023	92.4237	80.4307
7.91014	51.6333	92.3645	80.3983
7.9693	51.6642	92.3054	80.3661
8.02847	51.6947	92.2462	80.3435
8.08763	51.725	92.187	80.3204
8.14679	51.7548	92.1278	80.2968
8.20596	51.7844	92.0686	80.2728
8.26512	51.8134	92.0094	80.2483
8.32429	51.8522	91.9502	80.2235
8.38345	51.8912	91.891	80.1983
8.44261	51.9303	91.8318	80.1728
8.50178	51.9695	91.7726	80.147
8.56094	52.0087	91.7135	80.121
8.62011	52.0478	91.6543	80.0948
8.67927	52.087	91.5951	80.0684
8.73844	52.1261	91.5359	80.0419
8.7976	52.1651	91.4767	80.0152
8.85676	52.2039	91.4175	79.9885
8.91593	52.2426	91.3583	79.9617
8.97509	52.281	91.2991	79.935
9.03426	52.3096	91.2399	79.9083
9.09342	52.3386	91.1808	79.8816
9.15258	52.3679	91.1216	79.8551
9.21175	52.3975	91.0624	79.8287
9.27091	52.4273	91.0032	79.8025
9.33008	52.4573	90.944	79.7764
9.38924	52.4875	90.8848	79.7507
9.44841	52.5178	90.8256	79.7252
9.50757	52.5481	90.7664	79.7
9.56673	52.5785	90.7072	79.6752
9.6259	52.6088	90.648	79.6507
9.68506	52.6391	90.5888	79.6267
9.74423	52.6693	90.5297	79.6031
9.80339	52.6993	90.4705	79.58
9.86255	52.7291	90.4113	79.5574
9.92172	52.7587	90.3521	79.5354
9.98088	52.788	90.2929	79.514
10.0401	52.817	90.2337	79.4829
10.0992	52.8456	90.1745	79.4621
10.1584	52.8738	90.1153	79.4318
10.2175	52.9015	90.0561	79.4014
10.2767	52.9287	89.9969	79.3808
10.3359	52.9554	89.9378	79.3597
10.395	52.9918	89.8786	79.338
10.4542	53.0282	89.8194	79.3158
10.5134	53.0646	89.7602	79.2933
10.5725	53.1009	89.701	79.2703
10.6317	53.1372	89.6418	79.2469
10.6908	53.1734	89.5826	79.2233
10.75	53.2095	89.5234	79.1993
10.8092	53.2453	89.4642	79.1751
10.8683	53.281	89.405	79.1506
10.9275	53.3164	89.3458	79.126
10.9867	53.3516	89.2867	79.1012
11.0458	53.3864	89.2275	79.0762
11.105	53.4209	89.1683	79.0512
11.1642	53.4454	89.1091	79.0261
11.2233	53.4701	89.0499	79.0011
11.2825	53.495	88.9907	78.976
11.3417	53.52	88.9315	78.951
11.4008	53.5452	88.8723	78.926
11.46	53.5704	88.8131	78.9012
11.5191	53.5956	88.754	78.8766
11.5783	53.6208	88.6948	78.8521
11.6375	53.6459	88.6356	78.8279
11.6966	53.6709	88.5764	78.8039
11.7558	53.6958	88.5172	78.7802
11.815	53.7204	88.458	78.7569
11.8741	53.7448	88.3988	78.7339
11.9333	53.7689	88.3396	78.7113
11.9925	53.7927	88.2804	78.6892
12.0516	53.816	88.2212	78.6675
12.1108	53.839	88.162	78.6464
12.17	53.8717	88.1029	78.6155
12.2291	53.9046	88.0437	78.5845
12.2883	53.9377	87.9845	78.5534
12.3475	53.9708	87.9253	78.5224
12.4066	54.004	87.8661	78.4912
12.4658	54.0372	87.8069	78.4602
12.5249	54.0703	87.7477	78.4291
12.5841	54.1035	87.6885	78.3981
12.6433	54.1365	87.6294	78.3672
12.7024	54.1694	87.5702	78.3365
12.7616	54.2022	87.511	78.3154
12.8208	54.2347	87.4518	78.2939
12.8799	54.2671	87.3926	78.272
12.9391	54.2991	87.3334	78.2496
12.9983	54.3309	87.2742	78.2269
13.0574	54.3624	87.215	78.2038
13.1166	54.3935	87.1558	78.1805
13.1757	54.4241	87.0966	78.1568
13.2349	54.4544	87.0375	78.1329
13.2941	54.4842	86.9783	78.1089
13.3532	54.5038	86.9191	78.0846
13.4124	54.5236	86.8599	78.0602
13.4716	54.5434	86.8007	78.0358
13.5307	54.5633	86.7415	78.0112
13.5899	54.5831	86.6823	77.9867
13.6491	54.6029	86.6231	77.9621
13.7082	54.6226	86.5639	77.9376
13.7674	54.6421	86.5047	77.9132
13.8265	54.6614	86.4455	77.8889
13.8857	54.6805	86.3864	77.8647
13.9449	54.7095	86.3272	77.8407
14.004	54.7389	86.268	77.817
14.0632	54.7686	86.2088	77.7934
14.1224	54.7986	86.1496	77.7702
14.1815	54.8288	86.0904	77.7473
14.2407	54.8592	86.0312	77.7248
14.2999	54.8898	85.972	77.7026
14.359	54.9205	85.9129	77.6809
14.4182	54.9513	85.8537	77.6596
14.4773	54.9821	85.7945	77.6388
14.5365	55.013	85.7353	77.6083
14.5957	55.0439	85.6761	77.5777
14.6548	55.0747	85.6169	77.5471
14.714	55.1055	85.5577	77.5163
14.7732	55.1361	85.4985	77.4856
14.8323	55.1666	85.4393	77.4548
14.8915	55.1969	85.3801	77.4241
14.9507	55.227	85.3209	77.3935
15.0098	55.2569	85.2618	77.3629
15.069	55.2864	85.2026	77.3324
15.1282	55.3156	85.1434	77.3021
15.1873	55.3445	85.0842	77.2719
15.2465	55.373	85.025	77.2516
15.3056	55.4011	84.9658	77.2308
15.3648	55.4286	84.9066	77.2095
15.424	55.4461	84.8474	77.188
15.4831	55.4637	84.7883	77.1661
15.5423	55.4814	84.7291	77.1439
15.6015	55.4991	84.6699	77.1214
15.6606	55.5168	84.6107	77.0987
15.7198	55.5345	84.5515	77.0758
15.779	55.5623	84.4923	77.0528
15.8381	55.5803	84.4331	77.0296
15.8973	55.6085	84.3739	77.0064
15.9565	55.6371	84.3147	76.9831
16.0156	55.6661	84.2555	76.9598
16.0748	55.6955	84.1963	76.9365
16.1339	55.7252	84.1372	76.9132
16.1931	55.7552	84.078	76.8901
16.2523	55.7855	84.0188	76.867
16.3114	55.816	83.9596	76.8441
16.3706	55.8468	83.9004	76.8214
16.4298	55.8777	83.8412	76.799
16.4889	55.9087	83.782	76.7768
16.5481	55.9398	83.7228	76.7549
16.6073	55.971	83.6637	76.7333
16.6664	56.0022	83.6045	76.7121
16.7256	56.0334	83.5453	76.6913
16.7847	56.0645	83.4861	76.6709
16.8439	56.0956	83.4269	76.651
16.9031	56.1266	83.3677	76.6316
16.9622	56.1574	83.3085	76.6025
17.0214	56.188	83.2493	76.5733
17.0806	56.2185	83.1901	76.544
17.1397	56.2486	83.1309	76.5147
17.1989	56.2785	83.0718	76.4853
17.2581	56.3081	83.0126	76.456
17.3172	56.3372	82.9534	76.4267
17.3764	56.3661	82.8942	76.3975
17.4355	56.3944	82.835	76.3684
17.4947	56.4224	82.7758	76.3394
17.5539	56.4498	82.7166	76.3201
17.6131	56.4766	82.6574	76.3004
17.6722	56.503	82.5982	76.2802
17.7314	56.5287	82.5391	76.2596
17.7905	56.5538	82.4799	76.2387
17.8497	56.5782	82.4207	76.2174
17.9089	56.5923	82.3615	76.1958
17.968	56.6165	82.3023	76.1739
18.0272	56.6414	82.2431	76.1518
18.0864	56.6667	82.1839	76.1295
18.1455	56.6924	82.1247	76.107
18.2047	56.7186	82.0655	76.0844
18.2639	56.7452	82.0063	76.0617
18.323	56.7721	81.9472	76.0389
18.3822	56.7994	81.888	76.0161
18.4413	56.8269	81.8288	75.9934
18.5005	56.8547	81.7696	75.9706
18.5597	56.8828	81.7104	75.948
18.6188	56.911	81.6512	75.9254
18.678	56.9393	81.592	75.903
18.7372	56.9678	81.5328	75.8808
18.7963	56.9963	81.4737	75.8588
18.8555	57.0249	81.4145	75.8371
18.9147	57.0535	81.3553	75.8156
18.9738	57.0821	81.2961	75.7945
19.033	57.1106	81.2369	75.7737
19.0922	57.139	81.1777	75.7533
19.1513	57.1673	81.1185	75.7334
19.2105	57.1954	81.0593	75.7036
19.2696	57.2233	81.0001	75.6736
19.3288	57.251	80.9409	75.6436
19.388	57.2784	80.8817	75.6134
19.4471	57.3055	80.8226	75.5831
19.5063	57.3323	80.7634	75.5527
19.5655	57.3586	80.7042	75.5224
19.6246	57.3846	80.645	75.4919
19.6838	57.4102	80.5858	75.4616
19.743	57.4352	80.5266	75.4312
19.8021	57.4598	80.4674	75.4009
19.8613	57.4838	80.4082	75.3707
19.9204	57.5072	80.349	75.3406
19.9796	57.53	80.2899	75.3107
20.0388	57.5521	80.2307	75.2906
20.0979	57.5838	80.1715	75.2603
20.1571	57.6155	80.1123	75.24
20.2163	57.6471	80.0531	75.2192
20.2754	57.6785	79.9939	75.1981
20.3346	57.7099	79.9347	75.1766
20.3938	57.741	79.8755	75.1549
20.4529	57.772	79.8163	75.1329
20.5121	57.8028	79.7571	75.1107
20.5712	57.8333	79.698	75.0883
20.6304	57.8636	79.6388	75.0658
20.6896	57.8935	79.5796	75.0431
20.7487	57.9232	79.5204	75.0204
20.8079	57.9525	79.4612	74.9976
20.8671	57.9814	79.402	74.9748
20.9262	58.01	79.3428	74.9521
20.9854	58.0381	79.2836	74.9294
21.0446	58.0658	79.2244	74.9068
21.1037	58.093	79.1653	74.8843
21.1629	58.1197	79.1061	74.862
21.222	58.1362	79.0469	74.8399
21.2812	58.1529	78.9877	74.818
21.3404	58.1792	78.9285	74.7964
21.3995	58.1953	78.8693	74.7751
21.4587	58.2114	78.8101	74.7542
21.5179	58.2274	78.7509	74.7336
21.577	58.2434	78.6917	74.7134
21.6362	58.2593	78.6325	74.6937
21.6954	58.2751	78.5734	74.6642
21.7545	58.2906	78.5142	74.6346
21.8137	58.306	78.455	74.6048
21.8728	58.3211	78.3958	74.5749
21.932	58.336	78.3366	74.5449
21.9912	58.3505	78.2774	74.5149
22.0504	58.3647	78.2182	74.4849
22.1095	58.3785	78.159	74.4548
22.1687	58.3918	78.0998	74.4248
22.2278	58.4047	78.0406	74.3949
22.287	58.4274	77.9814	74.365
22.3462	58.4503	77.9223	74.3353
22.4053	58.4733	77.8631	74.3057
22.4645	58.4963	77.8039	74.2762
22.5237	58.5194	77.7447	74.2469
22.5828	58.5426	77.6855	74.2179
22.642	58.5658	77.6263	74.1891
22.7011	58.5889	77.5671	74.1702
22.7603	58.612	77.5079	74.1509
22.8195	58.6351	77.4487	74.1312
22.8786	58.658	77.3895	74.1113
22.9378	58.6809	77.3304	74.0912
22.997	58.7036	77.2712	74.0708
23.0561	58.7261	77.212	74.0502
23.1153	58.7484	77.1528	74.0295
23.1745	58.7706	77.0936	74.0087
23.2336	58.7924	77.0344	73.9878
23.2928	58.814	76.9752	73.9669
23.3519	58.8353	76.916	73.9459
23.4111	58.8563	76.8568	73.925
23.4703	58.8769	76.7977	73.9041
23.5294	58.8971	76.7385	73.8833
23.5886	58.9169	76.6793	73.8627
23.6478	58.9363	76.6201	73.8422
23.7069	58.9552	76.5609	73.822
23.7661	58.9737	76.5017	73.8019
23.8253	58.9916	76.4425	73.7822
23.8844	59.0091	76.3833	73.7627
23.9436	59.0259	76.3241	73.7436
24.0028	59.0421	76.2649	73.7248
24.0619	59.0578	76.2058	73.7065
24.1211	59.0728	76.1466	73.6886
24.1803	59.0871	76.0874	73.6609
24.2394	59.1008	76.0282	73.6331
24.2986	59.1137	75.969	73.6051
24.3577	59.1361	75.9098	73.5771
24.4169	59.1585	75.8506	73.5489
24.4761	59.1807	75.7914	73.5208
24.5352	59.2028	75.7322	73.4925
24.5944	59.2247	75.6731	73.4643
24.6536	59.2464	75.6139	73.4362
24.7127	59.268	75.5547	73.4081
24.7719	59.2893	75.4955	73.38
24.8311	59.3105	75.4363	73.3521
24.8902	59.3313	75.3771	73.3243
24.9494	59.3519	75.3179	73.2967
25.0085	59.3723	75.2587	73.2693
25.0677	59.3923	75.1995	73.2421
25.1269	59.412	75.1403	73.2151
25.186	59.4314	75.0811	73.1884
25.2452	59.4505	75.022	73.1619
25.3044	59.4691	74.9628	73.1454
25.3635	59.4875	74.9036	73.1286
25.4227	59.5053	74.8444	73.1115
25.4819	59.5228	74.7852	73.0943
25.541	59.5399	74.726	73.0767
25.6002	59.5564	74.6668	73.0591
25.6593	59.5726	74.6076	73.0413
25.7185	59.5882	74.5484	73.0233
25.7777	59.6033	74.4892	73.0054
25.8368	59.6179	74.4301	72.9874
25.896	59.632	74.3709	72.9694
25.9552	59.6455	74.3117	72.9515
26.0143	59.6584	74.2525	72.9336
26.0735	59.6707	74.1933	72.9159
26.1327	59.6728	74.1341	72.8983
26.1918	59.675	74.0749	72.8809
26.251	59.6771	74.0157	72.8637
26.3102	59.6888	73.9565	72.8467
26.3693	59.6902	73.8974	72.8301
26.4285	59.6915	73.8382	72.8137
26.4876	59.7024	73.779	72.7875
26.5468	59.7028	73.7198	72.761
26.606	59.7031	73.6606	72.7342
26.6651	59.7033	73.6014	72.7072
26.7243	59.7032	73.5422	72.68
26.7835	59.7029	73.483	72.6527
26.8426	59.7126	73.4238	72.6252
26.9018	59.7228	73.3646	72.5976
26.961	59.7333	73.3055	72.5699
27.0201	59.7441	73.2463	72.5421
27.0793	59.7553	73.1871	72.5143
27.1384	59.7668	73.1279	72.4865
27.1976	59.7787	73.0687	72.4587
27.2568	59.7908	73.0095	72.4309
27.3159	59.8032	72.9503	72.4032
27.3751	59.8158	72.8911	72.3756
27.4343	59.8287	72.8319	72.3481
27.4934	59.8418	72.7728	72.3207
27.5526	59.855	72.7136	72.2935
27.6118	59.8685	72.6544	72.2665
27.6709	59.8822	72.5952	72.2398
27.7301	59.8959	72.536	72.2133
27.7893	59.9098	72.4768	72.187
27.8484	59.9239	72.4176	72.1707
27.9076	59.938	72.3584	72.154
27.9668	59.9522	72.2992	72.1371
28.0259	59.9665	72.24	72.1199
28.0851	59.9808	72.1809	72.1025
28.1442	59.9951	72.1217	72.0849
28.2034	60.0095	72.0625	72.0671
28.2626	60.0238	72.0033	72.0493
28.3217	60.0381	71.9441	72.0313
28.3809	60.0524	71.8849	72.0134
28.4401	60.0666	71.8257	71.9954
28.4992	60.0807	71.7665	71.9774
28.5584	60.0947	71.7073	71.9595
28.6176	60.1086	71.6481	71.9417
28.6767	60.1224	71.589	71.924
28.7359	60.1361	71.5298	71.9065
28.795	60.1495	71.4706	71.8892
28.8542	60.1628	71.4114	71.8721
28.9134	60.1759	71.3522	71.8553
28.9725	60.1888	71.293	71.8286
29.0317	60.2014	71.2338	71.8118
29.0909	60.2138	71.1746	71.785
29.15	60.2259	71.1154	71.758
29.2092	60.2377	71.0563	71.7308
29.2684	60.2493	70.9971	71.7034
29.3275	60.2605	70.9379	71.6757
29.3867	60.2713	70.8787	71.6479
29.4459	60.2818	70.8195	71.62
29.505	60.2919	70.7603	71.592
29.5642	60.3017	70.7011	71.5638
29.6233	60.311	70.6419	71.5357
29.6825	60.3199	70.5827	71.5075
29.7417	60.3283	70.5235	71.4792
29.8008	60.3363	70.4643	71.451
29.86	60.3438	70.4052	71.4229
29.9192	60.3509	70.346	71.3948
29.9783	60.3574	70.2868	71.3669
30.0375	60.3633	70.2276	71.339
30.0967	60.3687	70.1684	71.3113
30.1558	60.3839	70.1092	71.2934
30.215	60.3991	70.05	71.2751
30.2741	60.4041	69.9908	71.2563
30.3333	60.4188	69.9316	71.2372
30.3925	60.4335	69.8725	71.2177
30.4516	60.4482	69.8133	71.198
30.5108	60.463	69.7541	71.1779
30.57	60.4778	69.6949	71.1576
30.6291	60.4927	69.6357	71.1372
30.6883	60.5075	69.5765	71.1165
30.7475	60.5223	69.5173	71.0957
30.8066	60.5371	69.4581	71.0749
30.8658	60.5519	69.3989	71.0539
30.9249	60.5667	69.3398	71.033
30.9841	60.5814	69.2806	71.012
31.0433	60.5961	69.2214	70.9911
31.1024	60.6107	69.1622	70.9703
31.1616	60.6253	69.103	70.9496
31.2208	60.6397	69.0438	70.929
31.2799	60.6542	68.9846	70.9086
31.3391	60.6684	68.9254	70.8884
31.3983	60.6827	68.8662	70.8685
31.4574	60.6968	68.8071	70.8489
31.5166	60.7107	68.7479	70.8296
31.5758	60.7246	68.6887	70.8106
31.6349	60.7383	68.6295	70.7818
31.6941	60.7519	68.5703	70.7528
31.7533	60.7653	68.5111	70.7235
31.8124	60.7786	68.4519	70.694
31.8716	60.7916	68.3927	70.6644
31.9307	60.8045	68.3335	70.6346
31.9899	60.8173	68.2743	70.6048
32.0491	60.8298	68.2151	70.5748
32.1082	60.8421	68.156	70.5448
32.1674	60.8542	68.0968	70.5148
32.2266	60.8661	68.0376	70.4847
32.2857	60.8778	67.9784	70.4547
32.3449	60.8892	67.9192	70.4247
32.404	60.9004	67.86	70.3948
32.4632	60.9113	67.8008	70.365
32.5224	60.9219	67.7416	70.3354
32.5816	60.9323	67.6824	70.3059
32.6407	60.9424	67.6233	70.2765
32.6999	60.9522	67.5641	70.2474
32.759	60.9616	67.5049	70.2185
32.8182	60.9708	67.4457	70.1898
32.8774	60.9797	67.3865	70.1711
32.9365	60.9883	67.3273	70.152
32.9957	60.9868	67.2681	70.1326
33.0549	60.9857	67.2089	70.1129
33.114	60.9849	67.1497	70.093
33.1732	60.9844	67.0906	70.0729
33.2323	60.9841	67.0314	70.0526
33.2915	60.984	66.9722	70.0322
33.3507	60.9842	66.913	70.0117
33.4098	60.9846	66.8538	69.9912
33.469	60.9851	66.7946	69.9706
33.5282	60.9858	66.7354	69.95
33.5873	60.9867	66.6762	69.9295
33.6465	60.9877	66.617	69.909
33.7057	60.9888	66.5578	69.8887
33.7648	60.99	66.4986	69.8685
33.824	60.9913	66.4395	69.8485
33.8832	60.9926	66.3803	69.8287
33.9423	60.994	66.3211	69.8091
34.0015	60.9954	66.2619	69.7899
34.0607	60.9968	66.2027	69.7709
34.1198	60.9982	66.1435	69.7524
34.179	60.9996	66.0843	69.7342
34.2381	61.001	66.0251	69.7062
34.2973	61.0022	65.9659	69.6779
34.3565	61.0034	65.9068	69.6495
34.4156	61.0045	65.8476	69.621
34.4748	61.0055	65.7884	69.5923
34.534	61.0064	65.7292	69.5635
34.5931	61.0071	65.67	69.5347
34.6523	61.0077	65.6108	69.5058
34.7115	61.008	65.5516	69.4768
34.7706	61.0082	65.4924	69.4479
34.8298	61.0081	65.4332	69.419
34.889	61.0078	65.3741	69.3902
34.9481	61.0073	65.3149	69.3614
35.0073	61.0065	65.2557	69.3328
35.0664	61.0157	65.1965	69.3043
35.1256	61.0252	65.1373	69.2759
35.1848	61.0351	65.0781	69.2478
35.2439	61.035	65.0189	69.2198
35.3031	61.0449	64.9597	69.1921
35.3623	61.0551	64.9005	69.1647
35.4214	61.0554	64.8414	69.1375
35.4806	61.0655	64.7822	69.1107
35.5397	61.076	64.723	69.0842
35.5989	61.0867	64.6638	69.0677
35.6581	61.0977	64.6046	69.0509
35.7172	61.1089	64.5454	69.034
35.7764	61.1204	64.4862	69.0168
35.8356	61.1321	64.427	68.9995
35.8947	61.1441	64.3678	68.9821
35.9539	61.1563	64.3086	68.9646
36.0131	61.1686	64.2494	68.947
36.0722	61.1812	64.1903	68.9295
36.1314	61.194	64.1311	68.912
36.1906	61.207	64.0719	68.8945
36.2497	61.2202	64.0127	68.8771
36.3089	61.2335	63.9535	68.8599
36.368	61.247	63.8943	68.8428
36.4272	61.2606	63.8351	68.8259
36.4864	61.2744	63.7759	68.8093
36.5455	61.2884	63.7167	68.7929
36.6047	61.3024	63.6576	68.7769
36.6639	61.3166	63.5984	68.7611
36.723	61.3308	63.5392	68.7458
36.7822	61.3452	63.48	68.7206
36.8414	61.3597	63.4208	68.6951
36.9005	61.3742	63.3616	68.6695
36.9597	61.3888	63.3024	68.6437
37.0189	61.4035	63.2432	68.6178
37.078	61.4183	63.184	68.5917
37.1372	61.4331	63.1249	68.5656
37.1964	61.4479	63.0657	68.5394
37.2555	61.4628	63.0065	68.5131
37.3147	61.4776	62.9473	68.4869
37.3738	61.4926	62.8881	68.4606
37.433	61.5074	62.8289	68.4344
37.4922	61.5224	62.7697	68.4083
37.5513	61.5372	62.7105	68.3822
37.6105	61.5521	62.6513	68.3563
37.6697	61.5669	62.5922	68.3305
37.7288	61.5817	62.533	68.3049
37.788	61.5965	62.4738	68.2794
37.8472	61.6112	62.4146	68.2542
37.9063	61.6258	62.3554	68.2293
37.9655	61.6403	62.2962	68.2046
38.0247	61.6548	62.237	68.1802
38.0838	61.6692	62.1778	68.1561
38.143	61.6834	62.1186	68.1324
38.2021	61.6976	62.0594	68.1091
38.2613	61.7116	62.0002	68.0862
38.3205	61.7256	61.9411	68.0637
38.3796	61.7394	61.8819	68.0417
38.4388	61.753	61.8227	68.0201
38.498	61.7665	61.7635	67.9991
38.5571	61.7798	61.7043	67.9786
38.6163	61.793	61.6451	67.9587
38.6754	61.806	61.5859	67.9489
38.7346	61.8188	61.5267	67.9391
38.7938	61.8314	61.4675	67.9294
38.8529	61.8437	61.4084	67.9196
38.9121	61.8559	61.3492	67.91
38.9713	61.8679	61.29	67.9004
39.0304	61.8796	61.2308	67.891
39.0896	61.8911	61.1716	67.8714
39.1488	61.9023	61.1124	67.8515
39.2079	61.9133	61.0532	67.8311
39.2671	61.924	60.994	67.8102
39.3263	61.9345	60.9348	67.7891
39.3854	61.9446	60.8756	67.7675
39.4446	61.9545	60.8165	67.7456
39.5037	61.964	60.7573	67.7235
39.5629	61.9733	60.6981	67.701
39.6221	61.9822	60.6389	67.6783
39.6812	61.9908	60.5797	67.6554
39.7404	61.9991	60.5205	67.6323
39.7996	62.007	60.4613	67.609
39.8587	62.0146	60.4021	67.5856
39.9179	62.0218	60.3429	67.562
39.9771	62.0287	60.2837	67.5384
40.0362	62.0352	60.2245	67.5147
40.0954	62.0412	60.1654	67.491
40.1546	62.0469	60.1062	67.4672
40.2137	62.0522	60.047	67.4435
40.2729	62.057	59.9878	67.4198
40.3321	62.0615	59.9286	67.3961
40.3912	62.0655	59.8694	67.3726
40.4504	62.0691	59.8102	67.3491
40.5095	62.0722	59.751	67.3259
40.5687	62.0748	59.6918	67.3028
40.6279	62.077	59.6327	67.2798
40.687	62.0788	59.5735	67.2571
40.7462	62.08	59.5143	67.2347
40.8054	62.0807	59.4551	67.2125
40.8645	62.081	59.3959	67.1907
40.9237	62.0807	59.3367	67.1691
40.9829	62.0799	59.2775	67.1479
41.042	62.0786	59.2183	67.1271
41.1012	62.0768	59.1591	67.1067
41.1604	62.0744	59.1	67.0867
41.2195	62.0714	59.0408	67.0672
41.2787	62.0679	58.9816	67.0482
41.3378	62.0638	58.9224	67.0296
41.397	62.0592	58.8632	67.0117
41.4562	62.0539	58.804	66.9942
41.5153	62.0481	58.7448	66.9774
41.5745	62.0416	58.6856	66.9612
41.6337	62.0346	58.6264	66.9456
41.6928	62.0269	58.5672	66.9306
41.752	62.0186	58.508	66.926
41.8112	62.0096	58.4489	66.9112
41.8703	62	58.3897	66.8958
41.9295	62	58.3305	66.8799
41.9886	62	58.2713	66.8635
42.0478	62	58.2121	66.8466
42.107	62	58.1529	66.8293
42.1661	62	58.0937	66.8115
42.2253	62	58.0345	66.7933
42.2845	62	57.9753	66.7747
42.3436	62	57.9161	66.7558
42.4028	62	57.857	66.7365
42.462	62	57.7978	66.7169
42.5211	61.9904	57.7386	66.6971
42.5803	61.9814	57.6794	66.677
42.6394	61.9731	57.6202	66.6567
42.6986	61.9654	57.561	66.6362
42.7578	61.9584	57.5018	66.6155
42.8169	61.9519	57.4426	66.5947
42.8761	61.9461	57.3834	66.5738
42.9353	61.9408	57.3243	66.5528
42.9944	61.9362	57.2651	66.5317
43.0536	61.9321	57.2059	66.5106
43.1128	61.9286	57.1467	66.4894
43.1719	61.9256	57.0875	66.4683
43.2311	61.9232	57.0283	66.4472
43.2903	61.9214	56.9691	66.4262
43.3494	61.9201	56.9099	66.4053
43.4086	61.9193	56.8507	66.3845
43.4678	61.919	56.7915	66.3638
43.5269	61.9193	56.7323	66.3433
43.5861	61.92	56.6732	66.323
43.6452	61.9212	56.614	66.3029
43.7044	61.923	56.5548	66.2831
43.7636	61.9252	56.4956	66.2635
43.8227	61.9278	56.4364	66.2442
43.8819	61.9309	56.3772	66.2253
43.9411	61.9345	56.318	66.2067
44.0002	61.9385	56.2588	66.1885
44.0594	61.943	56.1996	66.1707
44.1186	61.9478	56.1404	66.1534
44.1777	61.9531	56.0813	66.1365
44.2369	61.9588	56.0221	66.1201
44.2961	61.9648	55.9629	66.1042
44.3552	61.9713	55.9037	66.0888
44.4144	61.9782	55.8445	66.074
44.4735	61.9854	55.7853	66.0597
44.5327	61.993	55.7261	66.0359
44.5919	62.0009	55.6669	66.012
44.651	62.0092	55.6077	65.988
44.7102	62.0178	55.5486	65.9641
44.7694	62.0267	55.4894	65.9499
44.8285	62.036	55.4302	65.9254
44.8877	62.0455	55.371	65.901
44.9468	62.0554	55.3118	65.8863
45.006	62.0655	55.2526	65.871
45.0652	62.076	55.1934	65.8552
45.1243	62.0867	55.1342	65.8389
45.1835	62.0977	55.075	65.8222
45.2427	62.1089	55.0158	65.805
45.3018	62.1204	54.9566	65.7874
45.361	62.1321	54.8975	65.7695
45.4202	62.1441	54.8383	65.7511
45.4793	62.1563	54.7791	65.7324
45.5385	62.1686	54.7199	65.7134
45.5977	62.1812	54.6607	65.6942
45.6568	62.194	54.6015	65.6746
45.716	62.207	54.5423	65.6549
45.7751	62.2202	54.4831	65.6349
45.8343	62.2335	54.4239	65.6148
45.8935	62.247	54.3647	65.5945
45.9526	62.2606	54.3056	65.5741
46.0118	62.2744	54.2464	65.5536
46.071	62.2884	54.1872	65.5329
46.1301	62.3024	54.128	65.5123
46.1893	62.3166	54.0688	65.4916
46.2485	62.3308	54.0096	65.471
46.3076	62.3452	53.9504	65.4504
46.3668	62.3597	53.8912	65.4298
46.426	62.3742	53.832	65.4093
46.4851	62.3888	53.7729	65.3889
46.5443	62.4035	53.7137	65.3687
46.6034	62.4183	53.6545	65.3486
46.6626	62.4331	53.5953	65.3287
46.7218	62.4479	53.5361	65.309
46.7809	62.4628	53.4769	65.2896
46.8401	62.4776	53.4177	65.2704
46.8993	62.4926	53.3585	65.2515
46.9584	62.5074	53.2993	65.2329
47.0176	62.5127	53.2401	65.2147
47.0767	62.5187	53.1809	65.1968
47.1359	62.5252	53.1217	65.1794
47.1951	62.5324	53.0626	65.1623
47.2542	62.5401	53.0034	65.1458
47.3134	62.5484	52.9442	65.1296
47.3726	62.5572	52.885	65.114
47.4317	62.5666	52.8258	65.099
47.4909	62.5765	52.7666	65.0844
47.5501	62.5869	52.7074	65.0705
47.6092	62.5977	52.6482	65.0469
47.6684	62.6091	52.589	65.0232
47.7276	62.6208	52.5299	64.9995
47.7867	62.633	52.4707	64.9759
47.8459	62.6456	52.4115	64.9522
47.9051	62.6587	52.3523	64.9286
47.9642	62.672	52.2931	64.9051
48.0234	62.6857	52.2339	64.8816
48.0825	62.6998	52.1747	64.8582
48.1417	62.7142	52.1155	64.8349
48.2009	62.7289	52.0563	64.8117
48.26	62.7439	51.9971	64.7887
48.3192	62.7592	51.938	64.7658
48.3784	62.7747	51.8788	64.7431
48.4375	62.7904	51.8196	64.7206
48.4967	62.8064	51.7604	64.6983
48.5558	62.8226	51.7012	64.6762
48.615	62.8389	51.642	64.6543
48.6742	62.8554	51.5828	64.6328
48.7333	62.8721	51.5236	64.6115
48.7925	62.8889	51.4644	64.5905
48.8517	62.9058	51.4052	64.5698
48.9108	62.9228	51.346	64.5494
48.97	62.9399	51.2869	64.5294
49.0292	62.957	51.2277	64.5098
49.0883	62.9742	51.1685	64.4906
49.1475	62.9914	51.1093	64.4813
49.2067	63.0086	51.0501	64.4622
49.2658	63.0258	50.9909	64.4436
49.325	63.043	50.9317	64.435
49.3841	63.0601	50.8725	64.4263
49.4433	63.0772	50.8133	64.4174
49.5025	63.0942	50.7542	64.4084
49.5616	63.1111	50.695	64.3993
49.6208	63.1279	50.6358	64.3902
49.68	63.1446	50.5766	64.381
49.7391	63.1611	50.5174	64.3718
49.7983	63.1774	50.4582	64.3625
49.8575	63.1936	50.399	64.3534
49.9166	63.2096	50.3398	64.3443
49.9758	63.2253	50.2806	64.3353
50.035	63.2408	50.2214	64.3264
50.0941	63.2561	50.1622	64.3177
50.1533	63.2711	50.103	64.3091
50.2124	63.2858	50.0439	64.3007
50.2716	63.3002	49.9847	64.2926
50.3308	63.3143	49.9255	64.2847
50.3899	63.328	49.8663	64.2771
50.4491	63.3413	49.8071	64.2697
50.5083	63.3544	49.7479	64.2627
50.5674	63.367	49.6887	64.2561
50.6266	63.3695	49.6295	64.2498
50.6857	63.3724	49.5703	64.2337
50.7449	63.3754	49.5112	64.2173
50.8041	63.3785	49.452	64.2007
50.8632	63.3819	49.3928	64.184
50.9224	63.3853	49.3336	64.167
50.9816	63.3888	49.2744	64.1499
51.0407	63.3924	49.2152	64.1326
51.0999	63.3961	49.156	64.1152
51.1591	63.3997	49.0968	64.0977
51.2182	63.4034	49.0376	64.08
51.2774	63.407	48.9785	64.0623
51.3366	63.4105	48.9193	64.0446
51.3957	63.4139	48.8601	64.0268
51.4549	63.4275	48.8009	64.0089
51.514	63.4416	48.7417	63.9911
51.5732	63.4562	48.6825	63.9733
51.6324	63.4714	48.6233	63.9555
51.6915	63.4869	48.5641	63.9377
51.7507	63.503	48.5049	63.92
51.8099	63.5194	48.4457	63.9024
51.869	63.5363	48.3865	63.8849
51.9282	63.5536	48.3274	63.8674
51.9873	63.5713	48.2682	63.8502
52.0465	63.5893	48.209	63.833
52.1057	63.6077	48.1498	63.8161
52.1648	63.6264	48.0906	63.7993
52.224	63.6454	48.0314	63.7827
52.2832	63.6647	47.9722	63.7663
52.3423	63.6844	47.913	63.7502
52.4015	63.7042	47.8538	63.7343
52.4607	63.7243	47.7946	63.7187
52.5198	63.7447	47.7355	63.7034
52.579	63.7652	47.6763	63.6884
52.6382	63.7859	47.6171	63.6737
52.6973	63.8068	47.5579	63.6594
52.7565	63.8279	47.4987	63.6454
52.8156	63.8491	47.4395	63.6317
52.8748	63.8704	47.3803	63.6185
52.934	63.8919	47.3211	63.6057
52.9931	63.9134	47.2619	63.5933
53.0523	63.935	47.2028	63.5814
53.1115	63.9566	47.1436	63.5699
53.1706	63.9783	47.0844	63.5589
53.2298	64	47.0252	63.5484
53.289	64.0217	46.966	63.5384
53.3481	64.0434	46.9068	63.5289
53.4073	64.065	46.8476	63.52
53.4665	64.0866	46.7884	63.5116
53.5256	64.1081	46.7292	63.5039
53.5848	64.1296	46.67	63.4967
53.6439	64.1413	46.6109	63.4902
53.7031	64.1631	46.5517	63.474
53.7623	64.1752	46.4925	63.4681
53.8214	64.1878	46.4333	63.4628
53.8806	64.2009	46.3741	63.448
53.9398	64.2143	46.3149	63.4332
53.9989	64.2282	46.2557	63.4184
54.0581	64.2425	46.1965	63.4037
54.1172	64.2571	46.1373	63.389
54.1764	64.272	46.0781	63.3744
54.2356	64.2872	46.019	63.3599
54.2947	64.3027	45.9598	63.3454
54.3539	64.3185	45.9006	63.331
54.4131	64.3345	45.8414	63.3168
54.4722	64.3507	45.7822	63.3026
54.5314	64.367	45.723	63.2886
54.5906	64.3835	45.6638	63.2747
54.6497	64.4001	45.6046	63.2609
54.7089	64.4168	45.5454	63.2473
54.7681	64.4336	45.4863	63.2338
54.8272	64.4504	45.4271	63.2205
54.8864	64.4672	45.3679	63.2074
54.9455	64.484	45.3087	63.1944
55.0047	64.5008	45.2495	63.1816
55.0639	64.5175	45.1903	63.1691
55.123	64.5341	45.1311	63.1567
55.1822	64.5506	45.0719	63.1445
55.2414	64.5669	45.0127	63.1326
55.3005	64.5831	44.9535	63.1209
55.3597	64.5991	44.8944	63.1094
55.4188	64.6148	44.8352	63.1078
55.478	64.6303	44.776	63.1058
55.5372	64.6456	44.7168	63.1034
55.5963	64.6605	44.6576	63.0911
55.6555	64.6751	44.5984	63.0791
55.7147	64.6894	44.5392	63.0769
55.7738	64.7032	44.48	63.0745
55.833	64.7167	44.4208	63.0718
55.8922	64.7297	44.3616	63.0688
55.9513	64.7526	44.3025	63.0655
56.0105	64.7756	44.2433	63.0619
56.0697	64.7892	44.1841	63.0581
56.1288	64.8036	44.1249	63.0541
56.188	64.8188	44.0657	63.0403
56.2471	64.8347	44.0065	63.0366
56.3063	64.8513	43.9473	63.0327
56.3655	64.8686	43.8881	63.0286
56.4246	64.8866	43.8289	63.0244
56.4838	64.9052	43.7697	63.0201
56.543	64.9244	43.7106	63.0157
56.6021	64.9443	43.6514	63.0112
56.6613	64.9646	43.5922	63.0066
56.7204	64.9856	43.533	63.0019
56.7796	65.007	43.4738	62.9973
56.8388	65.0289	43.4146	62.9926
56.8979	65.0513	43.3554	62.9879
56.9571	65.0741	43.2962	62.9832
57.0163	65.0973	43.237	62.9786
57.0754	65.1209	43.1779	62.974
57.1346	65.1448	43.1187	62.9695
57.1938	65.1691	43.0595	62.965
57.2529	65.1937	43.0003	62.9607
57.3121	65.2185	42.9411	62.9565
57.3713	65.2436	42.8819	62.9524
57.4304	65.2689	42.8227	62.9485
57.4896	65.2944	42.7635	62.9448
57.5487	65.3201	42.7043	62.9412
57.6079	65.3459	42.6452	62.9379
57.6671	65.3719	42.586	62.9348
57.7262	65.3979	42.5268	62.932
57.7854	65.424	42.4676	62.9293
57.8446	65.4501	42.4084	62.927
57.9037	65.4763	42.3492	62.925
57.9629	65.5024	42.29	62.9233
58.0221	65.5285	42.2308	62.9219
58.0812	65.5546	42.1716	62.9106
58.1404	65.5805	42.1124	62.9093
58.1996	65.6063	42.0532	62.9083
58.2587	65.632	41.9941	62.8975
58.3179	65.6479	41.9349	62.8864
58.377	65.6643	41.8757	62.8751
58.4362	65.6907	41.8165	62.8635
58.4954	65.7168	41.7573	62.8517
58.5545	65.733	41.6981	62.8397
58.6137	65.7495	41.6389	62.8274
58.6729	65.7664	41.5797	62.815
58.732	65.7835	41.5205	62.8023
58.7912	65.8008	41.4614	62.7895
58.8503	65.8183	41.4022	62.7765
58.9095	65.836	41.343	62.7633
58.9687	65.8538	41.2838	62.75
59.0278	65.8717	41.2246	62.7365
59.087	65.8896	41.1654	62.7228
59.1462	65.9076	41.1062	62.709
59.2053	65.9255	41.047	62.6951
59.2645	65.9434	40.9878	62.6811
59.3237	65.9612	40.9286	62.667
59.3828	65.9789	40.8694	62.6528
59.442	65.9964	40.8102	62.6385
59.5012	66.0138	40.7511	62.6241
59.5603	66.0411	40.6919	62.6096
59.6195	66.0689	40.6327	62.5951
59.6786	66.0971	40.5735	62.5804
59.7378	66.1256	40.5143	62.5658
59.797	66.1544	40.4551	62.5511
59.8561	66.1835	40.3959	62.5364
59.9153	66.213	40.3367	62.5217
59.9745	66.2426	40.2775	62.5069
60.0336	66.2725	40.2183	62.4922
60.0928	66.3026	40.1592	62.4774
60.1519	66.3328	40.1	62.4627
60.2111	66.3632	40.0408	62.448
60.2703	66.3937	39.9816	62.4333
60.3294	66.4243	39.9224	62.4186
60.3886	66.455	39.8632	62.404
60.4478	66.4857	39.804	62.3895
60.5069	66.5164	39.7448	62.375
60.5661	66.5471	39.6856	62.3606
60.6253	66.5682	39.6264	62.3463
60.6844	66.5898	39.5673	62.3321
60.7436	66.6216	39.5081	62.318
60.8028	66.6437	39.4489	62.3039
60.8619	66.6662	39.3897	62.29
60.9211	66.6892	39.3305	62.2763
60.9802	66.7126	39.2713	62.2626
61.0394	66.7364	39.2121	62.2491
61.0986	66.7605	39.1529	62.2358
61.1577	66.785	39.0937	62.2226
61.2169	66.8097	39.0345	62.2096
61.2761	66.8347	38.9753	62.1968
61.3352	66.8599	38.9162	62.1841
61.3944	66.8853	38.857	62.1717
61.4535	66.9108	38.7978	62.1594
61.5127	66.9364	38.7386	62.1474
61.5719	66.9621	38.6794	62.1356
61.631	66.9878	38.6202	62.124
61.6902	67.0135	38.561	62.1127
61.7494	67.0392	38.5018	62.1112
61.8085	67.0648	38.4426	62.1093
61.8677	67.0903	38.3835	62.1071
61.9269	67.1157	38.3243	62.1045
61.986	67.1409	38.2651	62.1015
62.0452	67.1659	38.2059	62.0983
62.1043	67.1906	38.1467	62.0947
62.1635	67.2151	38.0875	62.0908
62.2227	67.2392	38.0283	62.0867
62.2818	67.263	37.9691	62.0823
62.341	67.2864	37.9099	62.0777
62.4002	67.3094	37.8507	62.0729
62.4593	67.3319	37.7916	62.0678
62.5185	67.354	37.7324	62.0626
62.5777	67.3858	37.6732	62.0572
62.6368	67.4074	37.614	62.0517
62.696	67.4388	37.5548	62.046
62.7552	67.4701	37.4956	62.0403
62.8143	67.5015	37.4364	62.0344
62.8735	67.5329	37.3772	62.0284
62.9327	67.5547	37.318	62.0224
62.9918	67.5866	37.2588	62.0164
63.051	67.6089	37.1996	62.0103
63.1101	67.6316	37.1405	62.0042
63.1693	67.6645	37.0813	61.9981
63.2285	67.6876	37.0221	61.9921
63.2876	67.7112	36.9629	61.9861
63.3468	67.7351	36.9037	61.9801
63.4059	67.7594	36.8445	61.9742
63.4651	67.784	36.7853	61.9685
63.5243	67.8089	36.7261	61.9628
63.5834	67.8341	36.6669	61.9573
63.6426	67.8595	36.6077	61.9519
63.7018	67.8851	36.5486	61.9467
63.7609	67.9109	36.4894	61.9416
63.8201	67.9368	36.4302	61.9368
63.8793	67.9627	36.371	61.9322
63.9384	67.9887	36.3118	61.9278
63.9976	68.0148	36.2526	61.9237
64.0568	68.0408	36.1934	61.9198
64.1159	68.0668	36.1342	61.9162
64.1751	68.0926	36.075	61.913
64.2343	68.1184	36.0158	61.91
64.2934	68.144	35.9566	61.9074
64.3526	68.1694	35.8975	61.8949
64.4117	68.1946	35.8383	61.8821
64.4709	68.2195	35.7791	61.869
64.5301	68.2441	35.7199	61.8659
64.5892	68.2684	35.6607	61.8632
64.6484	68.2924	35.6015	61.8507
64.7076	68.3159	35.5423	61.8379
64.7667	68.339	35.4831	61.8249
64.8259	68.3616	35.4239	61.8117
64.8851	68.3837	35.3647	61.7983
64.9442	68.4053	35.3056	61.7847
65.0034	68.4365	35.2464	61.7709
65.0625	68.4679	35.1872	61.7569
65.1217	68.4992	35.128	61.753
65.1809	68.5306	35.0688	61.7394
65.24	68.5619	35.0096	61.7256
65.2992	68.5932	34.9504	61.7116
65.3584	68.6244	34.8912	61.6976
65.4175	68.6555	34.832	61.6834
65.4767	68.6865	34.7728	61.6692
65.5358	68.7174	34.7137	61.6548
65.595	68.7384	34.6545	61.6403
65.6542	68.7599	34.5953	61.6258
65.7133	68.7818	34.5361	61.6112
65.7725	68.8041	34.4769	61.5965
65.8317	68.8267	34.4177	61.5817
65.8908	68.8496	34.3585	61.5669
65.95	68.8728	34.2993	61.5521
66.0092	68.8962	34.2401	61.5372
66.0683	68.9199	34.1809	61.5224
66.1275	68.9437	34.1217	61.5074
66.1867	68.9676	34.0626	61.4926
66.2458	68.9916	34.0034	61.4776
66.305	69.0157	33.9442	61.4628
66.3641	69.0398	33.885	61.4479
66.4233	69.0639	33.8258	61.4331
66.4825	69.0879	33.7666	61.4183
66.5416	69.1119	33.7074	61.4035
66.6008	69.1358	33.6482	61.3888
66.66	69.1595	33.589	61.3742
66.7191	69.183	33.5299	61.3597
66.7783	69.2063	33.4707	61.3452
66.8375	69.2294	33.4115	61.3308
66.8966	69.2522	33.3523	61.3166
66.9558	69.2746	33.2931	61.3024
67.0149	69.2967	33.2339	61.2884
67.0741	69.3184	33.1747	61.2744
67.1333	69.3397	33.1155	61.2606
67.1924	69.3605	33.0563	61.247
67.2516	69.3911	32.9971	61.2335
67.3108	69.4218	32.938	61.2298
67.3699	69.4424	32.8788	61.216
67.4291	69.4623	32.8196	61.2024
67.4883	69.492	32.7604	61.1985
67.5474	69.5216	32.7012	61.1943
67.6066	69.5512	32.642	61.1896
67.6658	69.5808	32.5828	61.1845
67.7249	69.6007	32.5236	61.179
67.7841	69.6212	32.4644	61.1731
67.8432	69.6422	32.4052	61.1669
67.9024	69.6637	32.346	61.1604
67.9616	69.6856	32.2869	61.1535
68.0207	69.7079	32.2277	61.1463
68.0799	69.7307	32.1685	61.1388
68.1391	69.7537	32.1093	61.1311
68.1982	69.7772	32.0501	61.1231
68.2574	69.8008	31.9909	61.1148
68.3166	69.8247	31.9317	61.1064
68.3757	69.8489	31.8725	61.0977
68.4349	69.8732	31.8133	61.0889
68.494	69.8976	31.7542	61.0799
68.5532	69.9222	31.695	61.0707
68.6124	69.9468	31.6358	61.0615
68.6715	69.9714	31.5766	61.0521
68.7307	69.9961	31.5174	61.0426
68.7899	70.0207	31.4582	61.033
68.849	70.0452	31.399	61.0234
68.9082	70.0697	31.3398	61.0137
68.9673	70.094	31.2806	61.004
69.0265	70.1181	31.2214	60.9943
69.0857	70.142	31.1622	60.9846
69.1448	70.1657	31.103	60.9749
69.204	70.1891	31.0439	60.9653
69.2632	70.2122	30.9847	60.9558
69.3223	70.2349	30.9255	60.9463
69.3815	70.2573	30.8663	60.9369
69.4407	70.2792	30.8071	60.9276
69.4998	70.3007	30.7479	60.9184
69.559	70.332	30.6887	60.9094
69.6181	70.3633	30.6295	60.9006
69.6773	70.3846	30.5703	60.892
69.7365	70.4155	30.5111	60.8835
69.7956	70.4466	30.452	60.8753
69.8548	70.4776	30.3928	60.8673
69.914	70.5086	30.3336	60.8595
69.9731	70.5396	30.2744	60.852
70.0323	70.561	30.2152	60.8449
70.0915	70.5925	30.156	60.838
70.1506	70.6144	30.0968	60.8314
70.2098	70.6367	30.0376	60.8252
70.269	70.6595	29.9784	60.8193
70.3281	70.6828	29.9193	60.8138
70.3873	70.7064	29.8601	60.8088
70.4464	70.7305	29.8009	60.8041
70.5056	70.7549	29.7417	60.7998
70.5648	70.7796	29.6825	60.796
70.6239	70.8045	29.6233	60.7926
70.6831	70.8297	29.5641	60.7795
70.7423	70.8551	29.5049	60.7662
70.8014	70.8807	29.4457	60.7527
70.8606	70.9064	29.3865	60.7391
70.9198	70.9321	29.3273	60.7253
70.9789	70.958	29.2681	60.7114
71.0381	70.9839	29.209	60.6974
71.0973	71.0097	29.1498	60.6832
71.1564	71.0356	29.0906	60.669
71.2156	71.0613	29.0314	60.6546
71.2747	71.0869	28.9722	60.6402
71.3339	71.1124	28.913	60.6352
71.3931	71.1377	28.8538	60.62
71.4522	71.1628	28.7946	60.6143
71.5114	71.1876	28.7354	60.6079
71.5706	71.2122	28.6763	60.6008
71.6297	71.2364	28.6171	60.5931
71.6889	71.2603	28.5579	60.5847
71.7481	71.2837	28.4987	60.5757
71.8072	71.3068	28.4395	60.566
71.8664	71.3396	28.3803	60.5558
71.9255	71.3624	28.3211	60.545
71.9847	71.3949	28.2619	60.5337
72.0439	71.4275	28.2027	60.5218
72.103	71.4499	28.1435	60.5094
72.1622	71.482	28.0843	60.4965
72.2214	71.5141	28.0251	60.4831
72.2805	71.5462	27.966	60.4692
72.3397	71.5782	27.9068	60.4549
72.3988	71.6006	27.8476	60.4401
72.458	71.6332	27.7884	60.4249
72.5172	71.656	27.7292	60.4093
72.5763	71.6794	27.67	60.3933
72.6355	71.7032	27.6108	60.377
72.6947	71.7275	27.5516	60.3603
72.7538	71.7522	27.4924	60.3433
72.813	71.7772	27.4332	60.326
72.8722	71.8025	27.3741	60.3084
72.9313	71.8282	27.3149	60.2905
72.9905	71.8541	27.2557	60.2723
73.0496	71.8802	27.1965	60.2539
73.1088	71.9066	27.1373	60.2353
73.168	71.9331	27.0781	60.2164
73.2271	71.9597	27.0189	60.1974
73.2863	71.9864	26.9597	60.1782
73.3455	72.0131	26.9005	60.1588
73.4046	72.0399	26.8413	60.1393
73.4638	72.0666	26.7822	60.1197
73.523	72.0934	26.723	60.0999
73.5821	72.12	26.6638	60.0801
73.6413	72.1465	26.6046	60.0602
73.7005	72.1728	26.5454	60.0403
73.7596	72.1989	26.4862	60.0203
73.8188	72.2248	26.427	60.0003
73.8779	72.2505	26.3678	59.9803
73.9371	72.2759	26.3086	59.9603
73.9963	72.3009	26.2494	59.9404
74.0554	72.3255	26.1902	59.9205
74.1146	72.3498	26.131	59.9007
74.1738	72.3736	26.0719	59.8809
74.2329	72.397	26.0127	59.8613
74.2921	72.4198	25.9535	59.8418
74.3513	72.4421	25.8943	59.8224
74.4104	72.4639	25.8351	59.8032
74.4696	72.485	25.7759	59.7842
74.5288	72.5157	25.7167	59.7653
74.5879	72.5464	25.6575	59.7467
74.6471	72.5675	25.5983	59.7283
74.7062	72.5892	25.5392	59.7101
74.7654	72.6114	25.48	59.7019
74.8246	72.6341	25.4208	59.6932
74.8837	72.6573	25.3616	59.6842
74.9429	72.681	25.3024	59.6748
75.0021	72.7051	25.2432	59.6652
75.0612	72.7295	25.184	59.6553
75.1204	72.7543	25.1248	59.6452
75.1796	72.7794	25.0656	59.6349
75.2387	72.8047	25.0064	59.6244
75.2979	72.8303	24.9472	59.6137
75.357	72.8561	24.888	59.6028
75.4162	72.8821	24.8289	59.5919
75.4754	72.9081	24.7697	59.5809
75.5345	72.9343	24.7105	59.5698
75.5937	72.9606	24.6513	59.5587
75.6529	72.9868	24.5921	59.5476
75.712	73.0131	24.5329	59.5365
75.7712	73.0393	24.4737	59.5255
75.8303	73.0654	24.4145	59.5145
75.8895	73.0915	24.3553	59.5037
75.9487	73.1173	24.2962	59.493
76.0078	73.143	24.237	59.4824
76.067	73.1685	24.1778	59.472
76.1262	73.1937	24.1186	59.4618
76.1853	73.2187	24.0594	59.4518
76.2445	73.2433	24.0002	59.4318
76.3037	73.2675	23.941	59.4217
76.3628	73.2914	23.8818	59.4119
76.422	73.3148	23.8226	59.3922
76.4811	73.3378	23.7634	59.3722
76.5403	73.3603	23.7042	59.3518
76.5995	73.3822	23.645	59.3312
76.6586	73.4043	23.5859	59.3103
76.7178	73.427	23.5267	59.2892
76.777	73.46	23.4675	59.2678
76.8361	73.4835	23.4083	59.2463
76.8953	73.5075	23.3491	59.2245
76.9545	73.5322	23.2899	59.2026
77.0136	73.5573	23.2307	59.1805
77.0728	73.583	23.1715	59.1679
77.132	73.6092	23.1123	59.1545
77.1911	73.6358	23.0531	59.1404
77.2503	73.6628	22.994	59.1255
77.3094	73.6902	22.9348	59.11
77.3686	73.718	22.8756	59.0938
77.4278	73.746	22.8164	59.0769
77.4869	73.7743	22.7572	59.0594
77.5461	73.8029	22.698	59.0414
77.6053	73.8316	22.6388	59.0228
77.6644	73.8606	22.5796	59.0036
77.7236	73.8896	22.5204	58.9839
77.7828	73.9188	22.4612	58.9638
77.8419	73.948	22.4021	58.9432
77.9011	73.9772	22.3429	58.9222
77.9603	74.0064	22.2837	58.9007
78.0194	74.0356	22.2245	58.8789
78.0786	74.0647	22.1653	58.8567
78.1377	74.0937	22.1061	58.8342
78.1969	74.1225	22.0469	58.8114
78.2561	74.1512	21.9877	58.7884
78.3152	74.1796	21.9285	58.765
78.3744	74.2078	21.8693	58.7415
78.4336	74.2357	21.8101	58.7177
78.4927	74.2633	21.751	58.6938
78.5519	74.2905	21.6918	58.6698
78.6111	74.3173	21.6326	58.6456
78.6702	74.3437	21.5734	58.6213
78.7294	74.3696	21.5142	58.597
78.7885	74.3951	21.455	58.5726
78.8477	74.42	21.3958	58.5483
78.9069	74.4443	21.3366	58.5239
78.966	74.4783	21.2774	58.5092
79.0252	74.5021	21.2182	58.4939
79.0844	74.5355	21.1591	58.478
79.1435	74.5688	21.0999	58.4616
79.2027	74.5925	21.0407	58.4448
79.2618	74.6168	20.9815	58.4275
79.321	74.6415	20.9223	58.4098
79.3802	74.6668	20.8631	58.3917
79.4393	74.6925	20.8039	58.3733
79.4985	74.7187	20.7447	58.3546
79.5577	74.7453	20.6855	58.3356
79.6168	74.7722	20.6263	58.3164
79.676	74.7994	20.5671	58.297
79.7352	74.8269	20.508	58.2773
79.7943	74.8547	20.4488	58.2576
79.8535	74.8827	20.3896	58.2378
79.9126	74.9109	20.3304	58.2179
79.9718	74.9392	20.2712	58.198
80.031	74.9676	20.212	58.1781
80.0901	74.9962	20.1528	58.1583
80.1493	75.0247	20.0936	58.1385
80.2085	75.0533	20.0344	58.1188
80.2676	75.0818	19.9752	58.0891
80.3268	75.1103	19.9161	58.0691
80.386	75.1387	19.8569	58.039
80.4451	75.1669	19.7977	58.0085
80.5043	75.195	19.7385	57.9776
80.5635	75.2229	19.6793	57.9464
80.6226	75.2506	19.6201	57.9148
80.6818	75.278	19.5609	57.8829
80.7409	75.305	19.5017	57.8603
80.8001	75.3318	19.4425	57.8368
80.8593	75.3581	19.3833	57.8124
80.9184	75.3841	19.3241	57.7872
80.9776	75.4096	19.2649	57.7612
81.0368	75.4346	19.2058	57.7343
81.0959	75.4592	19.1466	57.7068
81.1551	75.4831	19.0874	57.6785
81.2143	75.4969	19.0282	57.6496
81.2734	75.5107	18.969	57.62
81.3326	75.5348	18.9098	57.5898
81.3918	75.5492	18.8506	57.5591
81.4509	75.5737	18.7914	57.5278
81.5101	75.5988	18.7322	57.4961
81.5692	75.6245	18.673	57.4638
81.6284	75.6505	18.6139	57.4312
81.6876	75.677	18.5547	57.3981
81.7467	75.7039	18.4955	57.3647
81.8059	75.7311	18.4363	57.331
81.8651	75.7587	18.3771	57.297
81.9242	75.7866	18.3179	57.2627
81.9834	75.8147	18.2587	57.2282
82.0426	75.843	18.1995	57.1936
82.1017	75.8715	18.1403	57.1587
82.1609	75.9002	18.0811	57.1238
82.22	75.9289	18.0219	57.0888
82.2792	75.9578	17.9627	57.0538
82.3384	75.9867	17.9035	57.0187
82.3975	76.0156	17.8444	56.9837
82.4567	76.0444	17.7852	56.9487
82.5159	76.0733	17.726	56.9234
82.575	76.102	17.6668	56.8976
82.6342	76.1306	17.6076	56.8714
82.6933	76.159	17.5484	56.8447
82.7525	76.1872	17.4892	56.8176
82.8117	76.2152	17.43	56.7902
82.8708	76.2429	17.3708	56.7624
82.93	76.2703	17.3116	56.7345
82.9892	76.2974	17.2524	56.7062
83.0483	76.3241	17.1933	56.6779
83.1075	76.3504	17.1341	56.6494
83.1667	76.3762	17.0749	56.6208
83.2258	76.4016	17.0157	56.5922
83.285	76.4264	16.9565	56.5636
83.3442	76.4507	16.8973	56.535
83.4033	76.4648	16.8381	56.5065
83.4625	76.4789	16.7789	56.4782
83.5216	76.4931	16.7197	56.4501
83.5808	76.5174	16.6605	56.4221
83.64	76.5423	16.6013	56.3944
83.6991	76.5677	16.5421	56.3568
83.7583	76.5937	16.4829	56.3189
83.8175	76.6201	16.4238	56.2807
83.8766	76.6469	16.3646	56.2422
83.9358	76.6741	16.3054	56.2035
83.995	76.7016	16.2462	56.1647
84.0541	76.7295	16.187	56.1257
84.1133	76.7577	16.1278	56.0866
84.1724	76.7861	16.0686	56.0474
84.2316	76.8148	16.0094	56.0082
84.2908	76.8436	15.9502	55.969
84.3499	76.8726	15.891	55.9299
84.4091	76.9017	15.8318	55.9004
84.4683	76.9309	15.7726	55.8704
84.5274	76.9601	15.7134	55.8398
84.5866	76.9893	15.6543	55.8089
84.6458	77.0185	15.5951	55.7775
84.7049	77.0476	15.5359	55.7457
84.7641	77.0767	15.4767	55.7136
84.8233	77.1056	15.4175	55.6812
84.8824	77.1343	15.3583	55.6486
84.9416	77.1629	15.2991	55.6158
85.0007	77.1912	15.2399	55.5828
85.0599	77.2192	15.1807	55.5497
85.1191	77.2469	15.1215	55.5166
85.1782	77.2743	15.0623	55.4834
85.2374	77.3013	15.0032	55.4503
85.2966	77.328	14.944	55.4172
85.3557	77.3541	14.8848	55.3842
85.4149	77.3798	14.8256	55.3514
85.4741	77.405	14.7664	55.3188
85.5332	77.4296	14.7072	55.2864
85.5924	77.4639	14.648	55.2543
85.6515	77.4982	14.5888	55.2225
85.7107	77.5224	14.5296	55.1911
85.7699	77.5464	14.4704	55.1602
85.829	77.5712	14.4112	55.1296
85.8882	77.5964	14.352	55.0996
85.9474	77.6222	14.2928	55.0701
86.0065	77.6486	14.2337	55.031
86.0657	77.6754	14.1745	54.9918
86.1248	77.7026	14.1153	54.9622
86.184	77.7302	14.0561	54.932
86.2432	77.7582	13.9969	54.9012
86.3023	77.7866	13.9377	54.8699
86.3615	77.8152	13.8785	54.8381
86.4207	77.8441	13.8193	54.8059
86.4798	77.8732	13.7601	54.7733
86.539	77.9025	13.7009	54.7403
86.5982	77.9319	13.6417	54.707
86.6573	77.9615	13.5825	54.6735
86.7165	77.9912	13.5233	54.6397
86.7757	78.0209	13.4642	54.6058
86.8348	78.0507	13.405	54.5717
86.894	78.0804	13.3458	54.5375
86.9531	78.1101	13.2866	54.5033
87.0123	78.1396	13.2274	54.469
87.0715	78.1691	13.1682	54.4348
87.1306	78.1984	13.109	54.4007
87.1898	78.2275	13.0498	54.3668
87.249	78.2564	12.9906	54.3329
87.3081	78.285	12.9314	54.2993
87.3673	78.3134	12.8722	54.266
87.4265	78.3414	12.813	54.233
87.4856	78.369	12.7538	54.2003
87.5448	78.3962	12.6947	54.168
87.6039	78.423	12.6355	54.1361
87.6631	78.4493	12.5763	54.1047
87.7223	78.4752	12.5171	54.0738
87.7814	78.5004	12.4579	54.0531
87.8406	78.5155	12.3987	54.0228
87.8998	78.5307	12.3395	53.9924
87.9589	78.5458	12.2803	53.9614
88.0181	78.5609	12.2211	53.9299
88.0773	78.5759	12.1619	53.8978
88.1364	78.601	12.1027	53.8652
88.1956	78.6266	12.0435	53.8322
88.2548	78.6527	11.9844	53.7988
88.3139	78.6791	11.9252	53.7651
88.3731	78.706	11.866	53.731
88.4322	78.7332	11.8068	53.6967
88.4914	78.7608	11.7476	53.6621
88.5506	78.7886	11.6884	53.6274
88.6097	78.8166	11.6292	53.5926
88.6689	78.8449	11.57	53.5576
88.7281	78.8733	11.5108	53.5226
88.7872	78.9019	11.4516	53.4876
88.8464	78.9305	11.3924	53.4526
88.9056	78.9593	11.3332	53.4178
88.9647	78.9881	11.274	53.383
89.0239	79.0169	11.2149	53.3484
89.0831	79.0456	11.1557	53.3141
89.1422	79.0743	11.0965	53.2799
89.2014	79.1029	11.0373	53.2461
89.2605	79.1313	10.9781	53.2126
89.3197	79.1595	10.9189	53.1796
89.3789	79.1876	10.8597	53.1469
89.438	79.2154	10.8005	53.1243
89.4972	79.2429	10.7413	53.1017
89.5564	79.2702	10.6821	53.0693
89.6155	79.297	10.6229	53.0471
89.6747	79.3235	10.5637	53.0147
89.7339	79.3496	10.5045	52.9817
89.793	79.3656	10.4454	52.9482
89.8522	79.3817	10.3862	52.9141
89.9113	79.398	10.327	52.8796
89.9705	79.4143	10.2678	52.8446
90.0297	79.4307	10.2086	52.8093
90.0888	79.4471	10.1494	52.7736
90.148	79.4737	10.0902	52.7377
90.2072	79.5008	10.031	52.7015
90.2663	79.5285	9.97182	52.6651
90.3255	79.5567	9.91263	52.6285
90.3846	79.5853	9.85344	52.5918
90.4438	79.6144	9.79425	52.555
90.503	79.6439	9.73505	52.5182
90.5621	79.6737	9.67586	52.4815
90.6213	79.7038	9.61667	52.4447
90.6805	79.7342	9.55748	52.4081
90.7396	79.7649	9.49829	52.3716
90.7988	79.7958	9.4391	52.3353
90.858	79.8269	9.3799	52.2993
90.9171	79.8581	9.32071	52.2635
90.9763	79.8894	9.26152	52.228
91.0354	79.9209	9.20233	52.1929
91.0946	79.9523	9.14314	52.1582
91.1538	79.9838	9.08394	52.1239
91.2129	80.0152	9.02475	52.0902
91.2721	80.0466	8.96556	52.057
91.3313	80.0779	8.90637	52.0339
91.3904	80.1091	8.84718	52.0108
91.4496	80.1401	8.78799	51.9775
91.5088	80.1709	8.72879	51.9436
91.5679	80.2014	8.6696	51.9092
91.6271	80.2317	8.61041	51.8743
91.6863	80.2617	8.55122	51.8389
91.7454	80.2913	8.49203	51.8031
91.8046	80.3206	8.43284	51.7669
91.8637	80.3494	8.37364	51.7304
91.9229	80.3682	8.31445	51.6936
91.9821	80.3872	8.25526	51.6566
92.0412	80.4063	8.19607	51.6193
92.1004	80.4255	8.13688	51.582
92.1596	80.4447	8.07768	51.5445
92.2187	80.4639	8.01849	51.5069
92.2779	80.4831	7.9593	51.4693
92.3371	80.5125	7.90011	51.4318
92.3962	80.5423	7.84092	51.3943
92.4554	80.5727	7.78172	51.3569
92.5145	80.6035	7.72253	51.3197
92.5737	80.6348	7.66334	51.2827
92.6329	80.6664	7.60415	51.2459
92.692	80.6984	7.54496	51.2094
92.7512	80.7308	7.48577	51.1732
92.8104	80.7634	7.42657	51.1374
92.8695	80.7963	7.36738	51.102
92.9287	80.8294	7.30819	51.0671
92.9879	80.8627	7.249	51.0326
93.047	80.8961	7.18981	50.9987
93.1062	80.9296	7.13061	50.9654
93.1654	80.9632	7.07142	50.9423
93.2245	80.9969	7.01223	50.9193
93.2837	81.0306	6.95304	50.8963
93.3428	81.0642	6.89385	50.8633
93.402	81.0978	6.83466	50.8297
93.4612	81.1312	6.77546	50.7957
93.5203	81.1646	6.71627	50.7612
93.5795	81.1978	6.65708	50.7265
93.6387	81.2308	6.59789	50.6914
93.6978	81.2635	6.5387	50.6561
93.757	81.296	6.4795	50.6205
93.8161	81.3282	6.42031	50.5847
93.8753	81.36	6.36112	50.5489
93.9345	81.3819	6.30193	50.5129
93.9937	81.4136	6.24274	50.4769
94.0528	81.4352	6.18355	50.4408
94.112	81.457	6.12435	50.4049
94.1711	81.4789	6.06516	50.369
94.2303	81.5009	6.00597	50.3332
94.2895	81.5229	5.94678	50.2976
94.3486	81.545	5.88759	50.2622
94.4078	81.5669	5.8284	50.2271
94.467	81.5888	5.7692	50.1922
94.5261	81.6105	5.71001	50.1577
94.5853	81.632	5.65082	50.1236
94.6445	81.6533	5.59163	50.09
94.7036	81.6846	5.53244	50.0568
94.7628	81.7162	5.47325	50.0241
94.8219	81.7481	5.41405	49.992
94.8811	81.7804	5.35486	49.9605
94.9403	81.8128	5.29567	49.9296
94.9994	81.8455	5.23648	49.8994
95.0586	81.8784	5.17729	49.8597
95.1178	81.9114	5.1181	49.8202
95.1769	81.9445	5.0589	49.7807
95.2361	81.9776	4.99971	49.7415
95.2953	82.0108	4.94052	49.7024
95.3544	82.044	4.88133	49.6636
95.4136	82.0772	4.82214	49.6252
95.4728	82.1103	4.76295	49.587
95.5319	82.1433	4.70375	49.5492
95.5911	82.1761	4.64456	49.5117
95.6502	82.2088	4.58537	49.4748
95.7094	82.2413	4.52618	49.4382
95.7686	82.2735	4.46699	49.4022
95.8277	82.3054	4.4078	49.3667
95.8869	82.3371	4.3486	49.3317
95.9461	82.3684	4.28941	49.2974
96.0052	82.3993	4.23022	49.2637
96.0644	82.4297	4.17103	49.2307
96.1235	82.4598	4.11184	49.1983
96.1827	82.4893	4.05265	49.1668
96.2419	82.5183	3.99345	49.136
96.301	82.5468	3.93426	49.1059
96.3602	82.5747	3.87507	49.0768
96.4194	82.6019	3.81588	49.0581
96.4785	82.6285	3.75669	49.0301
96.5377	82.6544	3.69749	49.0031
96.5969	82.6795	3.6383	48.977
96.656	82.7039	3.57911	48.952
96.7152	82.7275	3.51992	48.9178
96.7743	82.7605	3.46073	48.8942
96.8335	82.7933	3.40154	48.8616
96.8927	82.8259	3.34234	48.8294
96.9518	82.8582	3.28315	48.7977
97.011	82.8902	3.22396	48.7666
97.0702	82.9219	3.16477	48.736
97.1293	82.9533	3.10558	48.7061
97.1885	82.9843	3.04638	48.6768
97.2477	83.015	2.98719	48.6481
97.3068	83.0452	2.928	48.6201
97.366	83.075	2.86881	48.5928
97.4252	83.1043	2.80962	48.5662
97.4843	83.1331	2.75042	48.5404
97.5435	83.1615	2.69123	48.5154
97.6026	83.1892	2.63204	48.5007
97.6618	83.2164	2.57285	48.4767
97.721	83.243	2.51366	48.4535
97.7801	83.269	2.45446	48.4312
97.8393	83.2943	2.39527	48.4098
97.8985	83.3189	2.33608	48.3894
97.9576	83.3429	2.27689	48.37
98.0168	83.3661	2.2177	48.3515
98.076	83.3886	2.15851	48.3341
98.1351	83.4103	2.09931	48.3177
98.1943	83.4311	2.04012	48.3024
98.2535	83.4512	1.95001	48.2882
98.3126	83.4704	1.89336	48.2751
98.3718	83.4887	1.83991	48.2529
98.4309	83.5061	1.78862	48.2313
98.4901	83.5225	1.73907	48.2204
98.5493	83.538	1.69103	48.2004
98.6084	83.5525	1.6443	48.1715
98.6676	83.566	1.59874	48.1438
98.7268	83.5887	1.55425	48.1173
98.7859	83.611	1.51075	48.0921
98.8451	83.6329	1.46815	48.0682
98.9043	83.6544	1.42639	48.0455
99.0134	83.6754	1.38542	48.0241
99.063	83.7055	1.34521	48.004
99.1115	83.7345	1.30569	47.9853
99.1588	83.7624	1.26685	47.9678
99.2049	83.7891	1.22865	47.9516
99.2499	83.8147	1.19105	47.9368
99.2937	83.839	1.15403	47.9233
99.3364	83.8622	1.11755	47.9112
99.3781	83.8842	1.08161	47.9004
99.4189	83.905	1.04617	47.891
99.4587	83.9246	1.01122	47.8734
99.4975	83.943	0.97674	47.8577
99.5355	83.9601	0.94271	47.8441
99.5726	83.9761	0.90912	47.8326
99.6089	83.9907	0.87595	47.8231
99.6444	84.0042	0.84318	47.8156
99.6791	84.0163	0.81081	47.8101
99.7131	84.0272	0.77882	47.8066
99.7464	84.0369	0.74721	47.8052
99.7789	84.0452	0.71595	47.8059
99.8108	84.0523	0.68505	47.8085
99.842	84.058	0.65449	47.8132
99.8726	84.0624	0.62426	47.8096
99.9025	84.0655	0.59435	47.8075
99.9318	84.0673	0.56475	47.8066
99.9605	84.0678	0.53546	47.8071
99.9886	84.0669	0.50645	47.7994
100	84.0646	0.47774	47.7936
100	84.061	0.4493	47.7898
100	84.056	0.42114	47.7879
100	84.0496	0.39325	47.788
100	84.0418	0.37796	47.7899
		0.37796	47.7938

## Sheet: Fig 1d
SoC%(charge)	dP/dQ (psi/mAh)	SoC%(discharge)	dP/dQ (psi/mAh)
0.45543	0.00204	100	0.05382
0.45543	0.01454	100	0.0435
0.45543	0.02693	100	0.03322
0.45543	0.03919	100	0.02296
0.45543	0.05133	100	0.01272
0.45543	0.06332	100	0.00249
0.45543	0.07517	100	-0.00774
0.45543	0.08687	100	-0.01797
0.45543	0.09841	100	-0.02821
0.45543	0.10979	100	-0.03847
0.45543	0.12102	100	-0.04876
0.45543	0.13209	100	-0.05908
0.45543	0.143	100	-0.06948
0.45543	0.15374	100	-0.07995
0.45543	0.16432	100	-0.09048
0.45543	0.17473	100	-0.10108
0.45543	0.18501	100	-0.11171
0.45543	0.19516	100	-0.12238
0.45543	0.20522	100	-0.13307
0.45543	0.21524	100	-0.14378
0.45543	0.22526	100	-0.15449
0.45543	0.2353	100	-0.16521
0.45543	0.24536	100	-0.17592
0.45543	0.25544	100	-0.18661
0.45543	0.26555	100	-0.19731
0.45543	0.2757	100	-0.20802
0.45543	0.28587	99.9408	-0.21873
0.45543	0.29605	99.8816	-0.22941
0.45544	0.30625	99.8224	-0.24004
0.5146	0.31647	99.7632	-0.25059
0.57377	0.32667	99.7041	-0.26106
0.63293	0.33685	99.6449	-0.27142
0.6921	0.34698	99.5857	-0.28165
0.75126	0.35704	99.5265	-0.29175
0.81042	0.36702	99.4673	-0.30168
0.86959	0.3769	99.4081	-0.31145
0.92875	0.3867	99.3489	-0.32103
0.98792	0.39642	99.2897	-0.33042
1.04708	0.406	99.2305	-0.3396
1.10625	0.41545	99.1714	-0.3486
1.16541	0.42474	99.1122	-0.35739
1.22458	0.43387	99.053	-0.36598
1.28374	0.44283	98.9938	-0.37438
1.34291	0.4516	98.9346	-0.38259
1.40207	0.46019	98.8754	-0.39063
1.46124	0.46859	98.8162	-0.3985
1.5204	0.47678	98.757	-0.40623
1.57956	0.48477	98.6978	-0.41382
1.63873	0.49256	98.6386	-0.42129
1.69789	0.50014	98.5795	-0.42865
1.75706	0.5075	98.5203	-0.43592
1.81622	0.51464	98.4611	-0.44312
1.87539	0.52156	98.4019	-0.45029
1.93455	0.52829	98.3427	-0.45739
1.99372	0.53486	98.2835	-0.46444
2.05288	0.54129	98.2243	-0.47144
2.11204	0.5476	98.1651	-0.4784
2.17121	0.55383	98.1059	-0.48535
2.23037	0.56001	98.0468	-0.50299
2.28954	0.56618	97.9876	-0.50818
2.3487	0.57232	97.9284	-0.51338
2.40787	0.57845	97.8692	-0.51857
2.46703	0.58458	97.81	-0.52376
2.5262	0.5907	97.7508	-0.52896
2.58536	0.59684	97.6916	-0.53415
2.64452	0.60303	97.6324	-0.53934
2.70369	0.6093	97.5732	-0.54453
2.76285	0.61566	97.514	-0.54973
2.82202	0.62205	97.4549	-0.55492
2.88118	0.62844	97.3957	-0.56011
2.94035	0.63481	97.3365	-0.5653
2.99951	0.64115	97.2773	-0.5699
3.05867	0.64744	97.2181	-0.57422
3.11784	0.65366	97.1589	-0.57828
3.177	0.65981	97.0997	-0.58207
3.23617	0.66586	97.0405	-0.58559
3.29533	0.67181	96.9813	-0.58884
3.35449	0.67765	96.9222	-0.59184
3.41366	0.68336	96.863	-0.59457
3.47282	0.68893	96.8038	-0.59704
3.53199	0.69437	96.7446	-0.59926
3.59115	0.6998	96.6854	-0.60124
3.65032	0.7048	96.6262	-0.60298
3.70948	0.70945	96.567	-0.60449
3.76864	0.7138	96.5078	-0.60577
3.82781	0.71784	96.4486	-0.60684
3.88697	0.72158	96.3894	-0.60769
3.94614	0.72504	96.3303	-0.60835
4.0053	0.72824	96.2711	-0.60881
4.06447	0.73123	96.2119	-0.60908
4.12363	0.73401	96.1527	-0.60938
4.18279	0.73661	96.0935	-0.60968
4.24196	0.73907	96.0343	-0.61
4.30112	0.7414	95.9751	-0.61033
4.36029	0.74363	95.9159	-0.61067
4.41945	0.74578	95.8568	-0.61102
4.47861	0.74787	95.7976	-0.61137
4.53778	0.74994	95.7384	-0.61173
4.59694	0.75201	95.6792	-0.61209
4.65611	0.75409	95.62	-0.61244
4.71527	0.7562	95.5608	-0.6128
4.77443	0.7584	95.5016	-0.61315
4.8336	0.76068	95.4424	-0.6135
4.89276	0.76305	95.3832	-0.61383
4.95193	0.76551	95.324	-0.61416
5.01109	0.76807	95.2648	-0.61447
5.07025	0.77068	95.2057	-0.61476
5.12942	0.77329	95.1465	-0.61504
5.18858	0.7759	95.0873	-0.6153
5.24775	0.77849	95.0281	-0.61555
5.30691	0.78105	94.9689	-0.6158
5.36608	0.7836	94.9097	-0.61602
5.42524	0.78615	94.8505	-0.61624
5.4844	0.7887	94.7913	-0.61644
5.54357	0.79122	94.7321	-0.61662
5.60273	0.7937	94.673	-0.61678
5.6619	0.79614	94.6138	-0.61692
5.72106	0.79853	94.5546	-0.61705
5.78022	0.80086	94.4954	-0.61715
5.83939	0.80313	94.4362	-0.61723
5.89855	0.80533	94.377	-0.6173
5.95772	0.80747	94.3178	-0.61735
6.01688	0.80956	94.2586	-0.61737
6.07604	0.81159	94.1994	-0.61739
6.13521	0.81267	94.1402	-0.61738
6.19437	0.81356	94.0811	-0.61736
6.25354	0.81427	94.0219	-0.61732
6.3127	0.81479	93.9627	-0.61727
6.37187	0.81514	93.9035	-0.61721
6.43103	0.81531	93.8443	-0.61714
6.49019	0.81533	93.7851	-0.61705
6.54936	0.81523	93.7259	-0.61695
6.60852	0.81501	93.6667	-0.61684
6.66769	0.81466	93.6075	-0.61672
6.72685	0.8142	93.5483	-0.61658
6.78601	0.81362	93.4892	-0.61642
6.84518	0.81293	93.43	-0.61624
6.90434	0.81212	93.3708	-0.61604
6.96351	0.81122	93.3116	-0.61582
7.02267	0.8102	93.2524	-0.6156
7.08184	0.80909	93.1932	-0.61536
7.141	0.80785	93.134	-0.61511
7.20017	0.80649	93.0748	-0.61486
7.25933	0.80498	93.0156	-0.6146
7.31849	0.80333	92.9565	-0.61434
7.37766	0.80153	92.8973	-0.61407
7.43682	0.79957	92.8381	-0.61379
7.49599	0.79746	92.7789	-0.61352
7.55515	0.79518	92.7197	-0.61323
7.61432	0.79274	92.6605	-0.61295
7.67348	0.79012	92.6013	-0.61266
7.73264	0.78733	92.5421	-0.61237
7.79181	0.78436	92.4829	-0.61209
7.85097	0.7812	92.4237	-0.6118
7.91014	0.78041	92.3645	-0.61152
7.9693	0.77955	92.3054	-0.61124
8.02847	0.77863	92.2462	-0.61097
8.08763	0.77766	92.187	-0.61071
8.14679	0.77663	92.1278	-0.61045
8.20596	0.77556	92.0686	-0.6102
8.26512	0.77446	92.0094	-0.60997
8.32429	0.77336	91.9502	-0.60975
8.38345	0.77226	91.891	-0.60954
8.44261	0.77115	91.8318	-0.60934
8.50178	0.77002	91.7726	-0.60915
8.56094	0.76889	91.7135	-0.60897
8.62011	0.76775	91.6543	-0.60879
8.67927	0.76661	91.5951	-0.60863
8.73844	0.76546	91.5359	-0.60847
8.7976	0.76436	91.4767	-0.60832
8.85676	0.7633	91.4175	-0.60817
8.91593	0.76226	91.3583	-0.60804
8.97509	0.76121	91.2991	-0.60791
9.03426	0.76014	91.2399	-0.60779
9.09342	0.75905	91.1808	-0.60768
9.15258	0.75794	91.1216	-0.60757
9.21175	0.75682	91.0624	-0.60747
9.27091	0.75568	91.0032	-0.60738
9.33008	0.75453	90.944	-0.6073
9.38924	0.75336	90.8848	-0.60722
9.44841	0.75215	90.8256	-0.60714
9.50757	0.7509	90.7664	-0.60708
9.56673	0.74961	90.7072	-0.60701
9.6259	0.74827	90.648	-0.60696
9.68506	0.74688	90.5888	-0.6069
9.74423	0.74544	90.5297	-0.60685
9.80339	0.74397	90.4705	-0.6068
9.86255	0.74247	90.4113	-0.60676
9.92172	0.74095	90.3521	-0.60671
9.98088	0.73941	90.2929	-0.60667
10.0401	0.73788	90.2337	-0.60664
10.0992	0.73638	90.1745	-0.6066
10.1584	0.73494	90.1153	-0.60657
10.2175	0.73355	90.0561	-0.60654
10.2767	0.73225	89.9969	-0.60651
10.3359	0.73103	89.9378	-0.60649
10.395	0.72992	89.8786	-0.60647
10.4542	0.7289	89.8194	-0.60645
10.5134	0.72798	89.7602	-0.60643
10.5725	0.72717	89.701	-0.60617
10.6317	0.72648	89.6418	-0.60589
10.6908	0.72589	89.5826	-0.60559
10.75	0.72536	89.5234	-0.60527
10.8092	0.72489	89.4642	-0.60494
10.8683	0.72449	89.405	-0.60459
10.9275	0.72418	89.3458	-0.60423
10.9867	0.72394	89.2867	-0.60386
11.0458	0.72373	89.2275	-0.60347
11.105	0.72357	89.1683	-0.60308
11.1642	0.72345	89.1091	-0.60268
11.2233	0.72334	89.0499	-0.60227
11.2825	0.72323	88.9907	-0.60186
11.3417	0.72312	88.9315	-0.60144
11.4008	0.72299	88.8723	-0.60101
11.46	0.72284	88.8131	-0.60057
11.5191	0.72266	88.754	-0.60013
11.5783	0.72245	88.6948	-0.59967
11.6375	0.72219	88.6356	-0.59922
11.6966	0.72188	88.5764	-0.59876
11.7558	0.72152	88.5172	-0.59829
11.815	0.72111	88.458	-0.59781
11.8741	0.72064	88.3988	-0.59732
11.9333	0.72011	88.3396	-0.59683
11.9925	0.71952	88.2804	-0.59633
12.0516	0.71889	88.2212	-0.59606
12.1108	0.71823	88.162	-0.5958
12.17	0.71755	88.1029	-0.59555
12.2291	0.71684	88.0437	-0.59531
12.2883	0.71616	87.9845	-0.59508
12.3475	0.71554	87.9253	-0.59485
12.4066	0.71498	87.8661	-0.59462
12.4658	0.71447	87.8069	-0.59439
12.5249	0.71399	87.7477	-0.59415
12.5841	0.71352	87.6885	-0.59391
12.6433	0.71307	87.6294	-0.59366
12.7024	0.71259	87.5702	-0.59341
12.7616	0.71206	87.511	-0.59316
12.8208	0.71147	87.4518	-0.5929
12.8799	0.71082	87.3926	-0.59265
12.9391	0.7101	87.3334	-0.5924
12.9983	0.70931	87.2742	-0.59217
13.0574	0.70848	87.215	-0.59195
13.1166	0.70759	87.1558	-0.59174
13.1757	0.70665	87.0966	-0.59154
13.2349	0.70569	87.0375	-0.59137
13.2941	0.70468	86.9783	-0.5912
13.3532	0.70364	86.9191	-0.59105
13.4124	0.70256	86.8599	-0.59093
13.4716	0.70143	86.8007	-0.59082
13.5307	0.70026	86.7415	-0.59073
13.5899	0.69904	86.6823	-0.59066
13.6491	0.69779	86.6231	-0.59061
13.7082	0.69651	86.5639	-0.59058
13.7674	0.69521	86.5047	-0.59058
13.8265	0.69389	86.4455	-0.59059
13.8857	0.69257	86.3864	-0.59063
13.9449	0.69124	86.3272	-0.59069
14.004	0.68993	86.268	-0.59076
14.0632	0.68863	86.2088	-0.59085
14.1224	0.68737	86.1496	-0.59096
14.1815	0.68614	86.0904	-0.59109
14.2407	0.68496	86.0312	-0.59122
14.2999	0.68385	85.972	-0.59136
14.359	0.6828	85.9129	-0.5915
14.4182	0.68186	85.8537	-0.59163
14.4773	0.68106	85.7945	-0.59175
14.5365	0.68038	85.7353	-0.59185
14.5957	0.67982	85.6761	-0.59194
14.6548	0.67938	85.6169	-0.59199
14.714	0.67904	85.5577	-0.59203
14.7732	0.67877	85.4985	-0.59203
14.8323	0.67853	85.4393	-0.59201
14.8915	0.67833	85.3801	-0.59196
14.9507	0.67816	85.3209	-0.59189
15.0098	0.67798	85.2618	-0.59179
15.069	0.67778	85.2026	-0.59166
15.1282	0.67755	85.1434	-0.59151
15.1873	0.67729	85.0842	-0.59134
15.2465	0.67701	85.025	-0.59115
15.3056	0.67668	84.9658	-0.59095
15.3648	0.6763	84.9066	-0.59073
15.424	0.67587	84.8474	-0.59051
15.4831	0.67541	84.7883	-0.59021
15.5423	0.67491	84.7291	-0.58992
15.6015	0.67437	84.6699	-0.58962
15.6606	0.6738	84.6107	-0.58933
15.7198	0.6732	84.5515	-0.58903
15.779	0.67255	84.4923	-0.58874
15.8381	0.67187	84.4331	-0.58844
15.8973	0.67115	84.3739	-0.58815
15.9565	0.67042	84.3147	-0.58785
16.0156	0.66966	84.2555	-0.58756
16.0748	0.6689	84.1963	-0.58726
16.1339	0.66813	84.1372	-0.58697
16.1931	0.66735	84.078	-0.58713
16.2523	0.66659	84.0188	-0.58716
16.3114	0.66584	83.9596	-0.58722
16.3706	0.6651	83.9004	-0.58731
16.4298	0.6644	83.8412	-0.58741
16.4889	0.66373	83.782	-0.58754
16.5481	0.66311	83.7228	-0.58769
16.6073	0.66257	83.6637	-0.58785
16.6664	0.66214	83.6045	-0.58803
16.7256	0.66182	83.5453	-0.58821
16.7847	0.66159	83.4861	-0.5884
16.8439	0.66143	83.4269	-0.5886
16.9031	0.66129	83.3677	-0.58878
16.9622	0.66117	83.3085	-0.58896
17.0214	0.66106	83.2493	-0.5891
17.0806	0.66096	83.1901	-0.5892
17.1397	0.66084	83.1309	-0.58924
17.1989	0.66068	83.0718	-0.58923
17.2581	0.66049	83.0126	-0.58916
17.3172	0.66023	82.9534	-0.58903
17.3764	0.65989	82.8942	-0.58883
17.4355	0.65947	82.835	-0.58857
17.4947	0.65895	82.7758	-0.58825
17.5539	0.65831	82.7166	-0.58789
17.6131	0.65752	82.6574	-0.5875
17.6722	0.65661	82.5982	-0.58709
17.7314	0.65559	82.5391	-0.58666
17.7905	0.65447	82.4799	-0.58622
17.8497	0.65324	82.4207	-0.58577
17.9089	0.65191	82.3615	-0.58534
17.968	0.6505	82.3023	-0.58491
18.0272	0.649	82.2431	-0.58451
18.0864	0.64743	82.1839	-0.58414
18.1455	0.64578	82.1247	-0.58381
18.2047	0.64408	82.0655	-0.58354
18.2639	0.64233	82.0063	-0.58333
18.323	0.64053	81.9472	-0.58319
18.3822	0.63871	81.888	-0.58314
18.4413	0.63687	81.8288	-0.58315
18.5005	0.63502	81.7696	-0.58323
18.5597	0.63318	81.7104	-0.58336
18.6188	0.63135	81.6512	-0.58353
18.678	0.62959	81.592	-0.58374
18.7372	0.62791	81.5328	-0.584
18.7963	0.62633	81.4737	-0.5843
18.8555	0.62485	81.4145	-0.58464
18.9147	0.62346	81.3553	-0.58501
18.9738	0.62216	81.2961	-0.5854
19.033	0.62093	81.2369	-0.5858
19.0922	0.61973	81.1777	-0.5862
19.1513	0.61855	81.1185	-0.58659
19.2105	0.61736	81.0593	-0.58694
19.2696	0.61618	81.0001	-0.58724
19.3288	0.61497	80.9409	-0.58749
19.388	0.61374	80.8817	-0.58765
19.4471	0.61247	80.8226	-0.58773
19.5063	0.61115	80.7634	-0.58775
19.5655	0.60975	80.7042	-0.58772
19.6246	0.60826	80.645	-0.58762
19.6838	0.60667	80.5858	-0.58746
19.743	0.60497	80.5266	-0.58724
19.8021	0.60315	80.4674	-0.58698
19.8613	0.60122	80.4082	-0.58666
19.9204	0.59918	80.349	-0.58629
19.9796	0.59706	80.2899	-0.58588
20.0388	0.59485	80.2307	-0.58543
20.0979	0.59256	80.1715	-0.58495
20.1571	0.5902	80.1123	-0.58444
20.2163	0.58779	80.0531	-0.58391
20.2754	0.58531	79.9939	-0.58336
20.3346	0.5828	79.9347	-0.58279
20.3938	0.58024	79.8755	-0.58223
20.4529	0.57767	79.8163	-0.58167
20.5121	0.57507	79.7571	-0.58113
20.5712	0.57248	79.698	-0.5806
20.6304	0.56989	79.6388	-0.5801
20.6896	0.56733	79.5796	-0.57965
20.7487	0.56479	79.5204	-0.57924
20.8079	0.56231	79.4612	-0.57891
20.8671	0.55988	79.402	-0.57871
20.9262	0.55753	79.3428	-0.57857
20.9854	0.55527	79.2836	-0.57849
21.0446	0.55311	79.2244	-0.57845
21.1037	0.55103	79.1653	-0.57845
21.1629	0.54904	79.1061	-0.57846
21.222	0.54714	79.0469	-0.57849
21.2812	0.54532	78.9877	-0.57849
21.3404	0.54356	78.9285	-0.57844
21.3995	0.5418	78.8693	-0.57831
21.4587	0.54004	78.8101	-0.5781
21.5179	0.53827	78.7509	-0.57782
21.577	0.53648	78.6917	-0.57746
21.6362	0.53467	78.6325	-0.57703
21.6954	0.53284	78.5734	-0.57653
21.7545	0.53098	78.5142	-0.57597
21.8137	0.52908	78.455	-0.57537
21.8728	0.52714	78.3958	-0.57472
21.932	0.52515	78.3366	-0.57403
21.9912	0.52311	78.2774	-0.57332
22.0504	0.52105	78.2182	-0.57257
22.1095	0.51895	78.159	-0.57181
22.1687	0.51683	78.0998	-0.57103
22.2278	0.51467	78.0406	-0.57023
22.287	0.51249	77.9814	-0.56944
22.3462	0.51028	77.9223	-0.56864
22.4053	0.50805	77.8631	-0.56785
22.4645	0.50579	77.8039	-0.56708
22.5237	0.5035	77.7447	-0.56633
22.5828	0.50119	77.6855	-0.5656
22.642	0.49887	77.6263	-0.56491
22.7011	0.49652	77.5671	-0.56427
22.7603	0.49415	77.5079	-0.56367
22.8195	0.49177	77.4487	-0.56312
22.8786	0.48938	77.3895	-0.56264
22.9378	0.48697	77.3304	-0.56223
22.997	0.48456	77.2712	-0.5619
23.0561	0.48213	77.212	-0.56165
23.1153	0.4797	77.1528	-0.5615
23.1745	0.47723	77.0936	-0.56145
23.2336	0.47474	77.0344	-0.56148
23.2928	0.47224	76.9752	-0.56157
23.3519	0.46974	76.916	-0.5617
23.4111	0.46724	76.8568	-0.56188
23.4703	0.46476	76.7977	-0.56209
23.5294	0.46229	76.7385	-0.56232
23.5886	0.45982	76.6793	-0.56255
23.6478	0.4573	76.6201	-0.56274
23.7069	0.45474	76.5609	-0.56288
23.7661	0.45213	76.5017	-0.56297
23.8253	0.44951	76.4425	-0.563
23.8844	0.44689	76.3833	-0.56299
23.9436	0.44428	76.3241	-0.56293
24.0028	0.44169	76.2649	-0.56279
24.0619	0.43912	76.2058	-0.56258
24.1211	0.43658	76.1466	-0.56229
24.1803	0.43405	76.0874	-0.56194
24.2394	0.43157	76.0282	-0.56153
24.2986	0.42911	75.969	-0.56107
24.3577	0.42669	75.9098	-0.56056
24.4169	0.42431	75.8506	-0.56002
24.4761	0.422	75.7914	-0.55945
24.5352	0.41977	75.7322	-0.55885
24.5944	0.4176	75.6731	-0.55824
24.6536	0.41547	75.6139	-0.55762
24.7127	0.4134	75.5547	-0.55699
24.7719	0.41138	75.4955	-0.55637
24.8311	0.40941	75.4363	-0.55575
24.8902	0.40745	75.3771	-0.55516
24.9494	0.4055	75.3179	-0.55458
25.0085	0.40353	75.2587	-0.55403
25.0677	0.40153	75.1995	-0.55352
25.1269	0.39949	75.1403	-0.55305
25.186	0.39739	75.0811	-0.55262
25.2452	0.39523	75.022	-0.55226
25.3044	0.39299	74.9628	-0.55195
25.3635	0.39067	74.9036	-0.55171
25.4227	0.38827	74.8444	-0.55154
25.4819	0.38577	74.7852	-0.55146
25.541	0.38318	74.726	-0.55146
25.6002	0.38052	74.6668	-0.55155
25.6593	0.3778	74.6076	-0.55174
25.7185	0.37501	74.5484	-0.55199
25.7777	0.37216	74.4892	-0.55232
25.8368	0.36926	74.4301	-0.5527
25.896	0.3663	74.3709	-0.55311
25.9552	0.3633	74.3117	-0.55356
26.0143	0.36027	74.2525	-0.55405
26.0735	0.35721	74.1933	-0.55456
26.1327	0.35412	74.1341	-0.55506
26.1918	0.35102	74.0749	-0.55553
26.251	0.34792	74.0157	-0.55597
26.3102	0.34482	73.9565	-0.55635
26.3693	0.34173	73.8974	-0.55667
26.4285	0.33867	73.8382	-0.55694
26.4876	0.33565	73.779	-0.55717
26.5468	0.33267	73.7198	-0.55734
26.606	0.32974	73.6606	-0.55747
26.6651	0.32688	73.6014	-0.55755
26.7243	0.3241	73.5422	-0.55757
26.7835	0.32141	73.483	-0.55754
26.8426	0.31881	73.4238	-0.55745
26.9018	0.3163	73.3646	-0.55731
26.961	0.31382	73.3055	-0.55713
27.0201	0.31142	73.2463	-0.55689
27.0793	0.3091	73.1871	-0.55659
27.1384	0.3068	73.1279	-0.55623
27.1976	0.30452	73.0687	-0.55581
27.2568	0.30223	73.0095	-0.55536
27.3159	0.29995	72.9503	-0.55487
27.3751	0.29769	72.8911	-0.55437
27.4343	0.29544	72.8319	-0.55386
27.4934	0.29321	72.7728	-0.55335
27.5526	0.291	72.7136	-0.55285
27.6118	0.28884	72.6544	-0.55238
27.6709	0.28672	72.5952	-0.55194
27.7301	0.28464	72.536	-0.55154
27.7893	0.28261	72.4768	-0.55119
27.8484	0.28063	72.4176	-0.55089
27.9076	0.27871	72.3584	-0.55066
27.9668	0.27685	72.2992	-0.5505
28.0259	0.27505	72.24	-0.55042
28.0851	0.27332	72.1809	-0.55042
28.1442	0.27165	72.1217	-0.55052
28.2034	0.27006	72.0625	-0.55071
28.2626	0.26854	72.0033	-0.551
28.3217	0.26709	71.9441	-0.5514
28.3809	0.26572	71.8849	-0.55186
28.4401	0.26443	71.8257	-0.55233
28.4992	0.26322	71.7665	-0.55279
28.5584	0.26209	71.7073	-0.55329
28.6176	0.26104	71.6481	-0.55387
28.6767	0.26007	71.589	-0.55449
28.7359	0.25917	71.5298	-0.55516
28.795	0.25835	71.4706	-0.55586
28.8542	0.2576	71.4114	-0.55658
28.9134	0.25693	71.3522	-0.5573
28.9725	0.25632	71.293	-0.55801
29.0317	0.25578	71.2338	-0.55871
29.0909	0.25529	71.1746	-0.55938
29.15	0.25486	71.1154	-0.56001
29.2092	0.25447	71.0563	-0.5606
29.2684	0.2541	70.9971	-0.56113
29.3275	0.25374	70.9379	-0.56161
29.3867	0.25341	70.8787	-0.56202
29.4459	0.25312	70.8195	-0.56235
29.505	0.25285	70.7603	-0.56262
29.5642	0.25258	70.7011	-0.56285
29.6233	0.25231	70.6419	-0.56304
29.6825	0.25207	70.5827	-0.56317
29.7417	0.25182	70.5235	-0.56327
29.8008	0.25156	70.4643	-0.56333
29.86	0.25133	70.4052	-0.56335
29.9192	0.2511	70.346	-0.56333
29.9783	0.25088	70.2868	-0.56328
30.0375	0.25066	70.2276	-0.56321
30.0967	0.25043	70.1684	-0.56311
30.1558	0.25018	70.1092	-0.56297
30.215	0.24992	70.05	-0.56279
30.2741	0.24963	69.9908	-0.56259
30.3333	0.24932	69.9316	-0.56237
30.3925	0.24898	69.8725	-0.56215
30.4516	0.24861	69.8133	-0.56193
30.5108	0.24821	69.7541	-0.56172
30.57	0.24777	69.6949	-0.56153
30.6291	0.2473	69.6357	-0.56137
30.6883	0.2468	69.5765	-0.56125
30.7475	0.24625	69.5173	-0.56116
30.8066	0.24568	69.4581	-0.56114
30.8658	0.24506	69.3989	-0.56119
30.9249	0.2444	69.3398	-0.56131
30.9841	0.24369	69.2806	-0.56149
31.0433	0.24292	69.2214	-0.56171
31.1024	0.24213	69.1622	-0.56199
31.1616	0.2413	69.103	-0.56236
31.2208	0.24046	69.0438	-0.56281
31.2799	0.2396	68.9846	-0.56332
31.3391	0.23873	68.9254	-0.56389
31.3983	0.23786	68.8662	-0.56449
31.4574	0.23697	68.8071	-0.56514
31.5166	0.23607	68.7479	-0.5658
31.5758	0.23515	68.6887	-0.56647
31.6349	0.23423	68.6295	-0.56715
31.6941	0.23332	68.5703	-0.56783
31.7533	0.23246	68.5111	-0.56849
31.8124	0.23164	68.4519	-0.56912
31.8716	0.23081	68.3927	-0.56973
31.9307	0.22999	68.3335	-0.57031
31.9899	0.22921	68.2743	-0.57084
32.0491	0.22848	68.2151	-0.57132
32.1082	0.22777	68.156	-0.57174
32.1674	0.22712	68.0968	-0.57211
32.2266	0.22653	68.0376	-0.57242
32.2857	0.22597	67.9784	-0.57265
32.3449	0.22546	67.9192	-0.57282
32.404	0.22497	67.86	-0.57291
32.4632	0.22452	67.8008	-0.57292
32.5224	0.2241	67.7416	-0.57285
32.5816	0.22372	67.6824	-0.57271
32.6407	0.22336	67.6233	-0.57253
32.6999	0.22302	67.5641	-0.5723
32.759	0.22271	67.5049	-0.57203
32.8182	0.22242	67.4457	-0.57172
32.8774	0.22214	67.3865	-0.57138
32.9365	0.22187	67.3273	-0.57101
32.9957	0.22161	67.2681	-0.5706
33.0549	0.22134	67.2089	-0.57018
33.114	0.22108	67.1497	-0.56973
33.1732	0.2208	67.0906	-0.56925
33.2323	0.2205	67.0314	-0.56874
33.2915	0.22018	66.9722	-0.56824
33.3507	0.21984	66.913	-0.56776
33.4098	0.21949	66.8538	-0.5673
33.469	0.21914	66.7946	-0.56691
33.5282	0.21876	66.7354	-0.56658
33.5873	0.21833	66.6762	-0.56627
33.6465	0.21786	66.617	-0.56597
33.7057	0.21734	66.5578	-0.56569
33.7648	0.21676	66.4986	-0.56542
33.824	0.21613	66.4395	-0.56516
33.8832	0.21546	66.3803	-0.56491
33.9423	0.21476	66.3211	-0.56466
34.0015	0.21405	66.2619	-0.5644
34.0607	0.21332	66.2027	-0.56414
34.1198	0.21258	66.1435	-0.56388
34.179	0.21183	66.0843	-0.5636
34.2381	0.21108	66.0251	-0.56332
34.2973	0.21034	65.9659	-0.56302
34.3565	0.2096	65.9068	-0.5627
34.4156	0.20888	65.8476	-0.56236
34.4748	0.20817	65.7884	-0.562
34.534	0.20748	65.7292	-0.56162
34.5931	0.20682	65.67	-0.56122
34.6523	0.20618	65.6108	-0.56079
34.7115	0.20556	65.5516	-0.56034
34.7706	0.20498	65.4924	-0.55986
34.8298	0.20443	65.4332	-0.55936
34.889	0.20392	65.3741	-0.55882
34.9481	0.20345	65.3149	-0.55826
35.0073	0.20301	65.2557	-0.55767
35.0664	0.20261	65.1965	-0.55706
35.1256	0.20224	65.1373	-0.55641
35.1848	0.20192	65.0781	-0.55574
35.2439	0.20163	65.0189	-0.55505
35.3031	0.20137	64.9597	-0.55432
35.3623	0.20115	64.9005	-0.55358
35.4214	0.20094	64.8414	-0.5528
35.4806	0.20073	64.7822	-0.552
35.5397	0.20053	64.723	-0.55118
35.5989	0.20034	64.6638	-0.55035
35.6581	0.20015	64.6046	-0.5495
35.7172	0.19998	64.5454	-0.5486
35.7764	0.19981	64.4862	-0.5477
35.8356	0.19964	64.427	-0.5468
35.8947	0.19946	64.3678	-0.54589
35.9539	0.19929	64.3086	-0.54497
36.0131	0.19912	64.2494	-0.54405
36.0722	0.19895	64.1903	-0.54312
36.1314	0.19876	64.1311	-0.54223
36.1906	0.19858	64.0719	-0.5414
36.2497	0.19843	64.0127	-0.54062
36.3089	0.19834	63.9535	-0.53989
36.368	0.19828	63.8943	-0.53918
36.4272	0.19826	63.8351	-0.5385
36.4864	0.19827	63.7759	-0.53784
36.5455	0.19828	63.7167	-0.5372
36.6047	0.1983	63.6576	-0.53656
36.6639	0.1983	63.5984	-0.53592
36.723	0.19829	63.5392	-0.53528
36.7822	0.19825	63.48	-0.53463
36.8414	0.19818	63.4208	-0.53398
36.9005	0.19807	63.3616	-0.53331
36.9597	0.1979	63.3024	-0.53262
37.0189	0.19768	63.2432	-0.53191
37.078	0.1974	63.184	-0.53118
37.1372	0.19704	63.1249	-0.53043
37.1964	0.19661	63.0657	-0.52965
37.2555	0.1961	63.0065	-0.52884
37.3147	0.19551	62.9473	-0.52801
37.3738	0.19483	62.8881	-0.52715
37.433	0.19405	62.8289	-0.52627
37.4922	0.19319	62.7697	-0.52535
37.5513	0.19222	62.7105	-0.52439
37.6105	0.19115	62.6513	-0.52339
37.6697	0.18998	62.5922	-0.52238
37.7288	0.18871	62.533	-0.52132
37.788	0.18733	62.4738	-0.52022
37.8472	0.18587	62.4146	-0.51909
37.9063	0.18433	62.3554	-0.51792
37.9655	0.18273	62.2962	-0.51673
38.0247	0.18107	62.237	-0.51551
38.0838	0.17935	62.1778	-0.51429
38.143	0.17758	62.1186	-0.51309
38.2021	0.17576	62.0594	-0.51191
38.2613	0.17391	62.0002	-0.51077
38.3205	0.17201	61.9411	-0.50967
38.3796	0.17008	61.8819	-0.50863
38.4388	0.16813	61.8227	-0.50768
38.498	0.1662	61.7635	-0.50681
38.5571	0.1643	61.7043	-0.50604
38.6163	0.16245	61.6451	-0.50531
38.6754	0.16062	61.5859	-0.50465
38.7346	0.15878	61.5267	-0.50404
38.7938	0.15695	61.4675	-0.5035
38.8529	0.15511	61.4084	-0.50306
38.9121	0.15328	61.3492	-0.50272
38.9713	0.15145	61.29	-0.50249
39.0304	0.1496	61.2308	-0.50234
39.0896	0.14773	61.1716	-0.50227
39.1488	0.14585	61.1124	-0.50226
39.2079	0.14397	61.0532	-0.5023
39.2671	0.14209	60.994	-0.50238
39.3263	0.1402	60.9348	-0.50248
39.3854	0.13831	60.8756	-0.50259
39.4446	0.13643	60.8165	-0.50271
39.5037	0.13456	60.7573	-0.50282
39.5629	0.13271	60.6981	-0.50292
39.6221	0.13087	60.6389	-0.50299
39.6812	0.12906	60.5797	-0.50302
39.7404	0.12728	60.5205	-0.503
39.7996	0.12554	60.4613	-0.50294
39.8587	0.12384	60.4021	-0.50281
39.9179	0.12218	60.3429	-0.50261
39.9771	0.12058	60.2837	-0.50234
40.0362	0.11904	60.2245	-0.50202
40.0954	0.11756	60.1654	-0.5016
40.1546	0.11613	60.1062	-0.50111
40.2137	0.11478	60.047	-0.50055
40.2729	0.11348	59.9878	-0.49992
40.3321	0.11226	59.9286	-0.49922
40.3912	0.11111	59.8694	-0.49846
40.4504	0.11003	59.8102	-0.49761
40.5095	0.10901	59.751	-0.4967
40.5687	0.10807	59.6918	-0.49572
40.6279	0.1072	59.6327	-0.49468
40.687	0.1064	59.5735	-0.49359
40.7462	0.10566	59.5143	-0.49246
40.8054	0.10499	59.4551	-0.4913
40.8645	0.10439	59.3959	-0.49009
40.9237	0.10384	59.3367	-0.48886
40.9829	0.10335	59.2775	-0.48762
41.042	0.10291	59.2183	-0.48638
41.1012	0.10252	59.1591	-0.48517
41.1604	0.10217	59.1	-0.48401
41.2195	0.10186	59.0408	-0.4829
41.2787	0.10158	58.9816	-0.48185
41.3378	0.10133	58.9224	-0.48082
41.397	0.10109	58.8632	-0.47982
41.4562	0.10088	58.804	-0.47885
41.5153	0.1007	58.7448	-0.47792
41.5745	0.10056	58.6856	-0.47703
41.6337	0.10044	58.6264	-0.47619
41.6928	0.10034	58.5672	-0.4754
41.752	0.10027	58.508	-0.47467
41.8112	0.10025	58.4489	-0.47399
41.8703	0.10026	58.3897	-0.47338
41.9295	0.1003	58.3305	-0.47285
41.9886	0.10037	58.2713	-0.47245
42.0478	0.10047	58.2121	-0.47214
42.107	0.10061	58.1529	-0.47193
42.1661	0.10078	58.0937	-0.47179
42.2253	0.10098	58.0345	-0.47172
42.2845	0.10123	57.9753	-0.47172
42.3436	0.10151	57.9161	-0.47175
42.4028	0.10185	57.857	-0.47183
42.462	0.10224	57.7978	-0.47193
42.5211	0.1027	57.7386	-0.47205
42.5803	0.10322	57.6794	-0.47218
42.6394	0.1038	57.6202	-0.4723
42.6986	0.10446	57.561	-0.47241
42.7578	0.1052	57.5018	-0.4725
42.8169	0.106	57.4426	-0.47256
42.8761	0.10688	57.3834	-0.47258
42.9353	0.10784	57.3243	-0.47255
42.9944	0.10886	57.2651	-0.47246
43.0536	0.10996	57.2059	-0.4723
43.1128	0.11113	57.1467	-0.47206
43.1719	0.11237	57.0875	-0.47173
43.2311	0.11367	57.0283	-0.47132
43.2903	0.11504	56.9691	-0.47084
43.3494	0.11647	56.9099	-0.47029
43.4086	0.11795	56.8507	-0.46966
43.4678	0.11948	56.7915	-0.46895
43.5269	0.12106	56.7323	-0.46815
43.5861	0.12268	56.6732	-0.46728
43.6452	0.12435	56.614	-0.46634
43.7044	0.12604	56.5548	-0.46536
43.7636	0.12777	56.4956	-0.46434
43.8227	0.12951	56.4364	-0.46327
43.8819	0.13128	56.3772	-0.46217
43.9411	0.13306	56.318	-0.46106
44.0002	0.13484	56.2588	-0.45997
44.0594	0.13663	56.1996	-0.45893
44.1186	0.13841	56.1404	-0.45795
44.1777	0.14018	56.0813	-0.45702
44.2369	0.14193	56.0221	-0.45618
44.2961	0.14362	55.9629	-0.45544
44.3552	0.14527	55.9037	-0.4548
44.4144	0.14689	55.8445	-0.45422
44.4735	0.14847	55.7853	-0.45372
44.5327	0.15	55.7261	-0.45331
44.5919	0.1515	55.6669	-0.45299
44.651	0.15299	55.6077	-0.45277
44.7102	0.15448	55.5486	-0.45263
44.7694	0.15596	55.4894	-0.45258
44.8285	0.15746	55.4302	-0.45261
44.8877	0.15898	55.371	-0.45273
44.9468	0.16053	55.3118	-0.45293
45.006	0.16212	55.2526	-0.45324
45.0652	0.16376	55.1934	-0.45368
45.1243	0.16544	55.1342	-0.45423
45.1835	0.16719	55.075	-0.45487
45.2427	0.16899	55.0158	-0.45559
45.3018	0.17086	54.9566	-0.45636
45.361	0.1728	54.8975	-0.45716
45.4202	0.17481	54.8383	-0.45798
45.4793	0.1769	54.7791	-0.4588
45.5385	0.17906	54.7199	-0.45959
45.5977	0.1813	54.6607	-0.46034
45.6568	0.18362	54.6015	-0.46103
45.716	0.18601	54.5423	-0.46163
45.7751	0.1885	54.4831	-0.46213
45.8343	0.19112	54.4239	-0.46252
45.8935	0.19383	54.3647	-0.46281
45.9526	0.19664	54.3056	-0.46297
46.0118	0.19951	54.2464	-0.46297
46.071	0.20243	54.1872	-0.46282
46.1301	0.2054	54.128	-0.46252
46.1893	0.20837	54.0688	-0.46206
46.2485	0.21135	54.0096	-0.46145
46.3076	0.21432	53.9504	-0.46073
46.3668	0.21725	53.8912	-0.45989
46.426	0.22014	53.832	-0.45893
46.4851	0.22296	53.7729	-0.45783
46.5443	0.22569	53.7137	-0.45662
46.6034	0.22833	53.6545	-0.45531
46.6626	0.23086	53.5953	-0.45392
46.7218	0.2333	53.5361	-0.45247
46.7809	0.23561	53.4769	-0.45095
46.8401	0.2378	53.4177	-0.44939
46.8993	0.2399	53.3585	-0.4478
46.9584	0.24191	53.2993	-0.44618
47.0176	0.24382	53.2401	-0.44454
47.0767	0.24562	53.1809	-0.44289
47.1359	0.24734	53.1217	-0.44126
47.1951	0.24899	53.0626	-0.43966
47.2542	0.25057	53.0034	-0.43811
47.3134	0.2521	52.9442	-0.43662
47.3726	0.25358	52.885	-0.43521
47.4317	0.25502	52.8258	-0.43387
47.4909	0.25644	52.7666	-0.43256
47.5501	0.25784	52.7074	-0.43128
47.6092	0.25922	52.6482	-0.43004
47.6684	0.26061	52.589	-0.42883
47.7276	0.26201	52.5299	-0.42766
47.7867	0.26342	52.4707	-0.42652
47.8459	0.26487	52.4115	-0.4254
47.9051	0.26636	52.3523	-0.42431
47.9642	0.2679	52.2931	-0.42324
48.0234	0.2695	52.2339	-0.42222
48.0825	0.27118	52.1747	-0.42122
48.1417	0.27295	52.1155	-0.42021
48.2009	0.27478	52.0563	-0.41921
48.26	0.27665	51.9971	-0.41821
48.3192	0.27854	51.938	-0.41719
48.3784	0.28047	51.8788	-0.41613
48.4375	0.28242	51.8196	-0.41506
48.4967	0.28438	51.7604	-0.41395
48.5558	0.28637	51.7012	-0.4128
48.615	0.28837	51.642	-0.41162
48.6742	0.29038	51.5828	-0.41038
48.7333	0.2924	51.5236	-0.40909
48.7925	0.29441	51.4644	-0.40775
48.8517	0.29643	51.4052	-0.40635
48.9108	0.29843	51.346	-0.40489
48.97	0.30043	51.2869	-0.40337
49.0292	0.30239	51.2277	-0.40178
49.0883	0.30431	51.1685	-0.40014
49.1475	0.30623	51.1093	-0.39843
49.2067	0.30816	51.0501	-0.39667
49.2658	0.31007	50.9909	-0.39484
49.325	0.31195	50.9317	-0.39297
49.3841	0.31383	50.8725	-0.39104
49.4433	0.31571	50.8133	-0.38906
49.5025	0.31762	50.7542	-0.38704
49.5616	0.31954	50.695	-0.38499
49.6208	0.32149	50.6358	-0.38289
49.68	0.32347	50.5766	-0.38078
49.7391	0.32548	50.5174	-0.37863
49.7983	0.32752	50.4582	-0.37648
49.8575	0.32959	50.399	-0.37431
49.9166	0.33169	50.3398	-0.37214
49.9758	0.33383	50.2806	-0.36997
50.035	0.33599	50.2214	-0.36782
50.0941	0.33819	50.1622	-0.36568
50.1533	0.34041	50.103	-0.36356
50.2124	0.34266	50.0439	-0.36145
50.2716	0.34496	49.9847	-0.35937
50.3308	0.34733	49.9255	-0.35733
50.3899	0.34974	49.8663	-0.35534
50.4491	0.35219	49.8071	-0.35339
50.5083	0.35466	49.7479	-0.35148
50.5674	0.35712	49.6887	-0.34965
50.6266	0.35957	49.6295	-0.34786
50.6857	0.36199	49.5703	-0.34611
50.7449	0.36436	49.5112	-0.3444
50.8041	0.36667	49.452	-0.34274
50.8632	0.3689	49.3928	-0.34113
50.9224	0.37105	49.3336	-0.33957
50.9816	0.3731	49.2744	-0.33804
51.0407	0.37504	49.2152	-0.33652
51.0999	0.37684	49.156	-0.33503
51.1591	0.37849	49.0968	-0.33356
51.2182	0.37997	49.0376	-0.33211
51.2774	0.3813	48.9785	-0.33069
51.3366	0.38244	48.9193	-0.3293
51.3957	0.38341	48.8601	-0.32794
51.4549	0.38423	48.8009	-0.32661
51.514	0.3849	48.7417	-0.32532
51.5732	0.38545	48.6825	-0.32405
51.6324	0.38587	48.6233	-0.32282
51.6915	0.38618	48.5641	-0.32162
51.7507	0.38639	48.5049	-0.32045
51.8099	0.38653	48.4457	-0.31932
51.869	0.38659	48.3865	-0.31821
51.9282	0.38661	48.3274	-0.31714
51.9873	0.3866	48.2682	-0.31609
52.0465	0.38656	48.209	-0.31508
52.1057	0.38652	48.1498	-0.31408
52.1648	0.38649	48.0906	-0.31311
52.224	0.38649	48.0314	-0.31216
52.2832	0.38653	47.9722	-0.31123
52.3423	0.38662	47.913	-0.31031
52.4015	0.38679	47.8538	-0.30944
52.4607	0.38704	47.7946	-0.30859
52.5198	0.38739	47.7355	-0.30773
52.579	0.38785	47.6763	-0.3069
52.6382	0.38844	47.6171	-0.30613
52.6973	0.38915	47.5579	-0.30542
52.7565	0.38993	47.4987	-0.30475
52.8156	0.39079	47.4395	-0.3041
52.8748	0.39172	47.3803	-0.30347
52.934	0.39272	47.3211	-0.30283
52.9931	0.39379	47.2619	-0.30217
53.0523	0.39492	47.2028	-0.30149
53.1115	0.3961	47.1436	-0.30076
53.1706	0.39733	47.0844	-0.29998
53.2298	0.3986	47.0252	-0.29912
53.289	0.39989	46.966	-0.29817
53.3481	0.4012	46.9068	-0.29713
53.4073	0.40252	46.8476	-0.29599
53.4665	0.40383	46.7884	-0.29476
53.5256	0.40515	46.7292	-0.29344
53.5848	0.40647	46.67	-0.29203
53.6439	0.4078	46.6109	-0.29051
53.7031	0.40913	46.5517	-0.28889
53.7623	0.41048	46.4925	-0.28715
53.8214	0.41184	46.4333	-0.28528
53.8806	0.41325	46.3741	-0.2833
53.9398	0.41473	46.3149	-0.28122
53.9989	0.41625	46.2557	-0.27904
54.0581	0.41778	46.1965	-0.27677
54.1172	0.41933	46.1373	-0.27442
54.1764	0.4209	46.0781	-0.27201
54.2356	0.42249	46.019	-0.26954
54.2947	0.4241	45.9598	-0.26703
54.3539	0.42571	45.9006	-0.26449
54.4131	0.42733	45.8414	-0.26193
54.4722	0.42895	45.7822	-0.25936
54.5314	0.43057	45.723	-0.25681
54.5906	0.43219	45.6638	-0.25429
54.6497	0.4338	45.6046	-0.2518
54.7089	0.43539	45.5454	-0.24938
54.7681	0.43697	45.4863	-0.24704
54.8272	0.43854	45.4271	-0.24475
54.8864	0.44008	45.3679	-0.24254
54.9455	0.4416	45.3087	-0.24044
55.0047	0.44309	45.2495	-0.23843
55.0639	0.44456	45.1903	-0.2365
55.123	0.446	45.1311	-0.23464
55.1822	0.44741	45.0719	-0.23285
55.2414	0.44879	45.0127	-0.23115
55.3005	0.45015	44.9535	-0.22952
55.3597	0.45147	44.8944	-0.22797
55.4188	0.45277	44.8352	-0.22649
55.478	0.45405	44.776	-0.22509
55.5372	0.4553	44.7168	-0.22377
55.5963	0.45653	44.6576	-0.22252
55.6555	0.45774	44.5984	-0.22134
55.7147	0.45895	44.5392	-0.22021
55.7738	0.46014	44.48	-0.21913
55.833	0.46134	44.4208	-0.21811
55.8922	0.46254	44.3616	-0.21714
55.9513	0.46375	44.3025	-0.21619
56.0105	0.46498	44.2433	-0.21527
56.0697	0.46624	44.1841	-0.21437
56.1288	0.46752	44.1249	-0.21351
56.188	0.46883	44.0657	-0.2127
56.2471	0.47018	44.0065	-0.21195
56.3063	0.47156	43.9473	-0.21126
56.3655	0.47295	43.8881	-0.21063
56.4246	0.47435	43.8289	-0.21007
56.4838	0.4758	43.7697	-0.20957
56.543	0.4773	43.7106	-0.20913
56.6021	0.47886	43.6514	-0.20875
56.6613	0.48047	43.5922	-0.20844
56.7204	0.48215	43.533	-0.20818
56.7796	0.48389	43.4738	-0.20797
56.8388	0.48569	43.4146	-0.20778
56.8979	0.4876	43.3554	-0.20762
56.9571	0.48959	43.2962	-0.20749
57.0163	0.49167	43.237	-0.2074
57.0754	0.49385	43.1779	-0.20733
57.1346	0.49611	43.1187	-0.2073
57.1938	0.49846	43.0595	-0.20731
57.2529	0.50086	43.0003	-0.20735
57.3121	0.50331	42.9411	-0.20742
57.3713	0.5058	42.8819	-0.20753
57.4304	0.50831	42.8227	-0.20768
57.4896	0.51082	42.7635	-0.20785
57.5487	0.51334	42.7043	-0.20806
57.6079	0.51584	42.6452	-0.20831
57.6671	0.51832	42.586	-0.20858
57.7262	0.52076	42.5268	-0.20889
57.7854	0.52316	42.4676	-0.20922
57.8446	0.52551	42.4084	-0.20958
57.9037	0.52779	42.3492	-0.20996
57.9629	0.53001	42.29	-0.21037
58.0221	0.53216	42.2308	-0.21079
58.0812	0.53422	42.1716	-0.21124
58.1404	0.5362	42.1124	-0.21171
58.1996	0.53809	42.0532	-0.21222
58.2587	0.53988	41.9941	-0.21274
58.3179	0.54158	41.9349	-0.21328
58.377	0.54317	41.8757	-0.21386
58.4362	0.54466	41.8165	-0.21448
58.4954	0.54604	41.7573	-0.21514
58.5545	0.54733	41.6981	-0.21585
58.6137	0.54854	41.6389	-0.21658
58.6729	0.5497	41.5797	-0.21738
58.732	0.55081	41.5205	-0.21826
58.7912	0.55189	41.4614	-0.2192
58.8503	0.55295	41.4022	-0.22015
58.9095	0.55401	41.343	-0.22108
58.9687	0.55509	41.2838	-0.222
59.0278	0.55619	41.2246	-0.22294
59.087	0.55733	41.1654	-0.22388
59.1462	0.55853	41.1062	-0.22478
59.2053	0.5598	41.047	-0.22566
59.2645	0.56116	40.9878	-0.22651
59.3237	0.56261	40.9286	-0.22731
59.3828	0.56417	40.8694	-0.22808
59.442	0.56585	40.8102	-0.22875
59.5012	0.5676	40.7511	-0.22935
59.5603	0.5694	40.6919	-0.22988
59.6195	0.57124	40.6327	-0.23035
59.6786	0.5731	40.5735	-0.23075
59.7378	0.57498	40.5143	-0.23106
59.797	0.57686	40.4551	-0.23128
59.8561	0.57872	40.3959	-0.2314
59.9153	0.58056	40.3367	-0.23138
59.9745	0.58236	40.2775	-0.23125
60.0336	0.58411	40.2183	-0.23101
60.0928	0.5858	40.1592	-0.23067
60.1519	0.58742	40.1	-0.23024
60.2111	0.58896	40.0408	-0.22973
60.2703	0.59041	39.9816	-0.22916
60.3294	0.59177	39.9224	-0.22852
60.3886	0.59302	39.8632	-0.22785
60.4478	0.59416	39.804	-0.22714
60.5069	0.59519	39.7448	-0.2264
60.5661	0.59609	39.6856	-0.22565
60.6253	0.59686	39.6264	-0.2249
60.6844	0.59747	39.5673	-0.22416
60.7436	0.59793	39.5081	-0.22344
60.8028	0.59822	39.4489	-0.22276
60.8619	0.59838	39.3897	-0.22212
60.9211	0.59842	39.3305	-0.22154
60.9802	0.59833	39.2713	-0.22103
61.0394	0.59815	39.2121	-0.2206
61.0986	0.59791	39.1529	-0.22023
61.1577	0.59761	39.0937	-0.21989
61.2169	0.59728	39.0345	-0.21958
61.2761	0.59694	38.9753	-0.21932
61.3352	0.59662	38.9162	-0.21916
61.3944	0.59632	38.857	-0.21908
61.4535	0.59606	38.7978	-0.21903
61.5127	0.59588	38.7386	-0.21901
61.5719	0.59581	38.6794	-0.21903
61.631	0.59589	38.6202	-0.21907
61.6902	0.59611	38.561	-0.21912
61.7494	0.5964	38.5018	-0.21919
61.8085	0.59678	38.4426	-0.21925
61.8677	0.59727	38.3835	-0.21934
61.9269	0.59786	38.3243	-0.21945
61.986	0.59853	38.2651	-0.21955
62.0452	0.59928	38.2059	-0.21963
62.1043	0.60009	38.1467	-0.21968
62.1635	0.60096	38.0875	-0.21969
62.2227	0.60187	38.0283	-0.21966
62.2818	0.6028	37.9691	-0.2196
62.341	0.60376	37.9099	-0.21953
62.4002	0.60473	37.8507	-0.21945
62.4593	0.60569	37.7916	-0.21937
62.5185	0.60664	37.7324	-0.21929
62.5777	0.60756	37.6732	-0.2192
62.6368	0.60845	37.614	-0.21911
62.696	0.60928	37.5548	-0.21901
62.7552	0.61006	37.4956	-0.21891
62.8143	0.61076	37.4364	-0.2188
62.8735	0.61138	37.3772	-0.21867
62.9327	0.61191	37.318	-0.21853
62.9918	0.61233	37.2588	-0.21839
63.051	0.61263	37.1996	-0.21823
63.1101	0.61283	37.1405	-0.21805
63.1693	0.61292	37.0813	-0.21784
63.2285	0.61293	37.0221	-0.21758
63.2876	0.61287	36.9629	-0.2173
63.3468	0.61275	36.9037	-0.21701
63.4059	0.6126	36.8445	-0.21672
63.4651	0.61244	36.7853	-0.21644
63.5243	0.61226	36.7261	-0.21618
63.5834	0.6121	36.6669	-0.21595
63.6426	0.61195	36.6077	-0.21576
63.7018	0.61183	36.5486	-0.21562
63.7609	0.61175	36.4894	-0.21553
63.8201	0.61174	36.4302	-0.2155
63.8793	0.61181	36.371	-0.21554
63.9384	0.61202	36.3118	-0.21564
63.9976	0.61229	36.2526	-0.21582
64.0568	0.6126	36.1934	-0.21608
64.1159	0.61298	36.1342	-0.21641
64.1751	0.61348	36.075	-0.21682
64.2343	0.61405	36.0158	-0.21732
64.2934	0.61466	35.9566	-0.2179
64.3526	0.61529	35.8975	-0.21856
64.4117	0.61592	35.8383	-0.21929
64.4709	0.61655	35.7791	-0.22011
64.5301	0.61716	35.7199	-0.221
64.5892	0.61775	35.6607	-0.22197
64.6484	0.61829	35.6015	-0.223
64.7076	0.61878	35.5423	-0.2241
64.7667	0.61921	35.4831	-0.22526
64.8259	0.61957	35.4239	-0.22647
64.8851	0.61985	35.3647	-0.22772
64.9442	0.62004	35.3056	-0.22901
65.0034	0.62014	35.2464	-0.23036
65.0625	0.62012	35.1872	-0.23178
65.1217	0.61996	35.128	-0.23324
65.1809	0.61966	35.0688	-0.23472
65.24	0.61923	35.0096	-0.23619
65.2992	0.61866	34.9504	-0.23765
65.3584	0.61795	34.8912	-0.23907
65.4175	0.61712	34.832	-0.24043
65.4767	0.6162	34.7728	-0.2417
65.5358	0.61522	34.7137	-0.24286
65.595	0.61418	34.6545	-0.24395
65.6542	0.61311	34.5953	-0.24496
65.7133	0.61202	34.5361	-0.2459
65.7725	0.61093	34.4769	-0.24676
65.8317	0.60985	34.4177	-0.24756
65.8908	0.6088	34.3585	-0.24829
65.95	0.60779	34.2993	-0.24895
66.0092	0.60684	34.2401	-0.24953
66.0683	0.60597	34.1809	-0.25005
66.1275	0.60519	34.1217	-0.2505
66.1867	0.60454	34.0626	-0.25088
66.2458	0.60404	34.0034	-0.25119
66.305	0.60365	33.9442	-0.25144
66.3641	0.60338	33.885	-0.25162
66.4233	0.60321	33.8258	-0.25173
66.4825	0.60314	33.7666	-0.25179
66.5416	0.60318	33.7074	-0.25178
66.6008	0.60331	33.6482	-0.25172
66.66	0.60351	33.589	-0.2516
66.7191	0.60376	33.5299	-0.25144
66.7783	0.60407	33.4707	-0.25123
66.8375	0.60441	33.4115	-0.25098
66.8966	0.60477	33.3523	-0.25069
66.9558	0.60513	33.2931	-0.25038
67.0149	0.60549	33.2339	-0.25004
67.0741	0.60583	33.1747	-0.24968
67.1333	0.60614	33.1155	-0.24931
67.1924	0.6064	33.0563	-0.24894
67.2516	0.6066	32.9971	-0.24857
67.3108	0.60673	32.938	-0.2482
67.3699	0.60677	32.8788	-0.24785
67.4291	0.60672	32.8196	-0.24747
67.4883	0.60657	32.7604	-0.24702
67.5474	0.60635	32.7012	-0.24652
67.6066	0.60604	32.642	-0.24597
67.6658	0.60564	32.5828	-0.24538
67.7249	0.60517	32.5236	-0.24475
67.7841	0.60464	32.4644	-0.24409
67.8432	0.60407	32.4052	-0.24341
67.9024	0.60347	32.346	-0.24273
67.9616	0.60284	32.2869	-0.24207
68.0207	0.6022	32.2277	-0.24144
68.0799	0.60156	32.1685	-0.24084
68.1391	0.60094	32.1093	-0.24028
68.1982	0.60033	32.0501	-0.23978
68.2574	0.59976	31.9909	-0.23932
68.3166	0.59924	31.9317	-0.23893
68.3757	0.59877	31.8725	-0.2386
68.4349	0.59837	31.8133	-0.23834
68.494	0.59805	31.7542	-0.23815
68.5532	0.59782	31.695	-0.23803
68.6124	0.59765	31.6358	-0.23798
68.6715	0.59756	31.5766	-0.238
68.7307	0.59753	31.5174	-0.23811
68.7899	0.59752	31.4582	-0.23828
68.849	0.59759	31.399	-0.23853
68.9082	0.59777	31.3398	-0.23885
68.9673	0.59802	31.2806	-0.23924
69.0265	0.59833	31.2214	-0.2397
69.0857	0.59869	31.1622	-0.24022
69.1448	0.59908	31.103	-0.24079
69.204	0.5995	31.0439	-0.24139
69.2632	0.59993	30.9847	-0.24202
69.3223	0.60037	30.9255	-0.24269
69.3815	0.6008	30.8663	-0.2434
69.4407	0.60123	30.8071	-0.24414
69.4998	0.60163	30.7479	-0.24491
69.559	0.602	30.6887	-0.24571
69.6181	0.60233	30.6295	-0.24652
69.6773	0.60259	30.5703	-0.24736
69.7365	0.6028	30.5111	-0.24823
69.7956	0.60295	30.452	-0.24911
69.8548	0.60304	30.3928	-0.25004
69.914	0.60309	30.3336	-0.25102
69.9731	0.60309	30.2744	-0.25207
70.0323	0.60306	30.2152	-0.25317
70.0915	0.60301	30.156	-0.25434
70.1506	0.60297	30.0968	-0.25556
70.2098	0.60293	30.0376	-0.25685
70.269	0.6029	29.9784	-0.2582
70.3281	0.60289	29.9193	-0.2596
70.3873	0.60289	29.8601	-0.26106
70.4464	0.60292	29.8009	-0.26258
70.5056	0.60298	29.7417	-0.26415
70.5648	0.60308	29.6825	-0.26579
70.6239	0.60321	29.6233	-0.2675
70.6831	0.60338	29.5641	-0.26924
70.7423	0.60359	29.5049	-0.27103
70.8014	0.60386	29.4457	-0.27289
70.8606	0.60416	29.3865	-0.27481
70.9198	0.60452	29.3273	-0.27675
70.9789	0.60496	29.2681	-0.27869
71.0381	0.6055	29.209	-0.28062
71.0973	0.60613	29.1498	-0.28253
71.1564	0.60684	29.0906	-0.28442
71.2156	0.60766	29.0314	-0.28629
71.2747	0.60853	28.9722	-0.28811
71.3339	0.60943	28.913	-0.28989
71.3931	0.61034	28.8538	-0.29162
71.4522	0.61123	28.7946	-0.29329
71.5114	0.61209	28.7354	-0.29489
71.5706	0.61292	28.6763	-0.29643
71.6297	0.61369	28.6171	-0.29793
71.6889	0.6144	28.5579	-0.29938
71.7481	0.61501	28.4987	-0.30079
71.8072	0.61552	28.4395	-0.30215
71.8664	0.61589	28.3803	-0.30347
71.9255	0.61612	28.3211	-0.30473
71.9847	0.61622	28.2619	-0.30595
72.0439	0.6162	28.2027	-0.30712
72.103	0.6161	28.1435	-0.30825
72.1622	0.61591	28.0843	-0.30933
72.2214	0.61565	28.0251	-0.31037
72.2805	0.61533	27.966	-0.31136
72.3397	0.61496	27.9068	-0.31232
72.3988	0.61455	27.8476	-0.31325
72.458	0.61411	27.7884	-0.31414
72.5172	0.61365	27.7292	-0.31501
72.5763	0.61318	27.67	-0.31586
72.6355	0.61271	27.6108	-0.31669
72.6947	0.61225	27.5516	-0.31751
72.7538	0.61181	27.4924	-0.31834
72.813	0.6114	27.4332	-0.31915
72.8722	0.61103	27.3741	-0.31996
72.9313	0.61072	27.3149	-0.32078
72.9905	0.61047	27.2557	-0.32159
73.0496	0.6103	27.1965	-0.3224
73.1088	0.61021	27.1373	-0.32325
73.168	0.61022	27.0781	-0.32414
73.2271	0.61033	27.0189	-0.32502
73.2863	0.6106	26.9597	-0.3259
73.3455	0.61101	26.9005	-0.32679
73.4046	0.61155	26.8413	-0.32772
73.4638	0.61219	26.7822	-0.32868
73.523	0.61293	26.723	-0.32966
73.5821	0.61373	26.6638	-0.33066
73.6413	0.61459	26.6046	-0.33167
73.7005	0.61548	26.5454	-0.33272
73.7596	0.61639	26.4862	-0.33383
73.8188	0.61729	26.427	-0.33497
73.8779	0.61817	26.3678	-0.33615
73.9371	0.61901	26.3086	-0.33735
73.9963	0.61979	26.2494	-0.33859
74.0554	0.62049	26.1902	-0.33987
74.1146	0.62109	26.131	-0.34119
74.1738	0.62156	26.0719	-0.34255
74.2329	0.62189	26.0127	-0.34396
74.2921	0.62209	25.9535	-0.34543
74.3513	0.62218	25.8943	-0.34696
74.4104	0.62219	25.8351	-0.34853
74.4696	0.62211	25.7759	-0.35015
74.5288	0.62196	25.7167	-0.3518
74.5879	0.62174	25.6575	-0.3535
74.6471	0.62147	25.5983	-0.35526
74.7062	0.62116	25.5392	-0.35707
74.7654	0.62082	25.48	-0.35896
74.8246	0.62044	25.4208	-0.36092
74.8837	0.62006	25.3616	-0.36295
74.9429	0.61967	25.3024	-0.36503
75.0021	0.61928	25.2432	-0.36716
75.0612	0.61892	25.184	-0.36932
75.1204	0.61857	25.1248	-0.37151
75.1796	0.61827	25.0656	-0.37371
75.2387	0.61801	25.0064	-0.37594
75.2979	0.61781	24.9472	-0.37819
75.357	0.61767	24.888	-0.38048
75.4162	0.61762	24.8289	-0.38278
75.4754	0.61765	24.7697	-0.38509
75.5345	0.61779	24.7105	-0.38741
75.5937	0.61804	24.6513	-0.38972
75.6529	0.61844	24.5921	-0.39203
75.712	0.61896	24.5329	-0.39432
75.7712	0.61959	24.4737	-0.39659
75.8303	0.62036	24.4145	-0.39883
75.8895	0.62123	24.3553	-0.40102
75.9487	0.62217	24.2962	-0.40318
76.0078	0.62316	24.237	-0.40533
76.067	0.62419	24.1778	-0.40746
76.1262	0.62523	24.1186	-0.40956
76.1853	0.62627	24.0594	-0.4116
76.2445	0.62728	24.0002	-0.41359
76.3037	0.62823	23.941	-0.41555
76.3628	0.6291	23.8818	-0.41747
76.422	0.62987	23.8226	-0.41938
76.4811	0.63052	23.7634	-0.42127
76.5403	0.63105	23.7042	-0.42317
76.5995	0.6315	23.645	-0.42508
76.6586	0.63188	23.5859	-0.42701
76.7178	0.63219	23.5267	-0.42896
76.777	0.63243	23.4675	-0.43094
76.8361	0.63259	23.4083	-0.43297
76.8953	0.6327	23.3491	-0.43506
76.9545	0.63276	23.2899	-0.43723
77.0136	0.63277	23.2307	-0.43949
77.0728	0.63273	23.1715	-0.44185
77.132	0.63266	23.1123	-0.4443
77.1911	0.63257	23.0531	-0.44683
77.2503	0.63245	22.994	-0.44944
77.3094	0.63232	22.9348	-0.45211
77.3686	0.63219	22.8756	-0.45486
77.4278	0.63206	22.8164	-0.45769
77.4869	0.63194	22.7572	-0.46058
77.5461	0.63184	22.698	-0.46354
77.6053	0.63177	22.6388	-0.46656
77.6644	0.63173	22.5796	-0.46965
77.7236	0.63174	22.5204	-0.4728
77.7828	0.63181	22.4612	-0.476
77.8419	0.63195	22.4021	-0.47924
77.9011	0.63218	22.3429	-0.48251
77.9603	0.63256	22.2837	-0.48583
78.0194	0.63306	22.2245	-0.48921
78.0786	0.63365	22.1653	-0.49267
78.1377	0.63432	22.1061	-0.4962
78.1969	0.63505	22.0469	-0.49978
78.2561	0.63579	21.9877	-0.5034
78.3152	0.63652	21.9285	-0.50704
78.3744	0.63723	21.8693	-0.51071
78.4336	0.63793	21.8101	-0.51437
78.4927	0.63858	21.751	-0.51803
78.5519	0.63919	21.6918	-0.52166
78.6111	0.63975	21.6326	-0.52528
78.6702	0.64025	21.5734	-0.52888
78.7294	0.64068	21.5142	-0.53244
78.7885	0.64104	21.455	-0.53597
78.8477	0.64133	21.3958	-0.53947
78.9069	0.64159	21.3366	-0.54293
78.966	0.64177	21.2774	-0.54636
79.0252	0.64187	21.2182	-0.54973
79.0844	0.64189	21.1591	-0.55305
79.1435	0.64185	21.0999	-0.55631
79.2027	0.64175	21.0407	-0.55952
79.2618	0.64161	20.9815	-0.56266
79.321	0.64142	20.9223	-0.56574
79.3802	0.6412	20.8631	-0.56875
79.4393	0.64094	20.8039	-0.57169
79.4985	0.64065	20.7447	-0.57455
79.5577	0.64035	20.6855	-0.57735
79.6168	0.64004	20.6263	-0.58008
79.676	0.63972	20.5671	-0.58274
79.7352	0.6394	20.508	-0.58532
79.7943	0.6391	20.4488	-0.58781
79.8535	0.63882	20.3896	-0.59021
79.9126	0.6386	20.3304	-0.59252
79.9718	0.63847	20.2712	-0.59476
80.031	0.6384	20.212	-0.59694
80.0901	0.63838	20.1528	-0.59907
80.1493	0.63846	20.0936	-0.60119
80.2085	0.63863	20.0344	-0.60329
80.2676	0.63889	19.9752	-0.60542
80.3268	0.63919	19.9161	-0.60764
80.386	0.63948	19.8569	-0.60998
80.4451	0.63975	19.7977	-0.6124
80.5043	0.64	19.7385	-0.61489
80.5635	0.64022	19.6793	-0.61744
80.6226	0.64042	19.6201	-0.62004
80.6818	0.64061	19.5609	-0.62268
80.7409	0.64078	19.5017	-0.62536
80.8001	0.64094	19.4425	-0.62807
80.8593	0.64107	19.3833	-0.6308
80.9184	0.64117	19.3241	-0.63356
80.9776	0.64123	19.2649	-0.63632
81.0368	0.64122	19.2058	-0.6391
81.0959	0.64115	19.1466	-0.64187
81.1551	0.64103	19.0874	-0.64464
81.2143	0.64084	19.0282	-0.6474
81.2734	0.64061	18.969	-0.65015
81.3326	0.64032	18.9098	-0.65287
81.3918	0.63998	18.8506	-0.65557
81.4509	0.63959	18.7914	-0.65825
81.5101	0.63917	18.7322	-0.66089
81.5692	0.63871	18.673	-0.66348
81.6284	0.63822	18.6139	-0.66601
81.6876	0.63772	18.5547	-0.66848
81.7467	0.63721	18.4955	-0.6709
81.8059	0.6367	18.4363	-0.67327
81.8651	0.6362	18.3771	-0.67559
81.9242	0.63572	18.3179	-0.67787
81.9834	0.63527	18.2587	-0.6801
82.0426	0.63486	18.1995	-0.68228
82.1017	0.63451	18.1403	-0.68442
82.1609	0.63422	18.0811	-0.68653
82.22	0.634	18.0219	-0.68866
82.2792	0.63387	17.9627	-0.69084
82.3384	0.6338	17.9035	-0.69309
82.3975	0.63375	17.8444	-0.69541
82.4567	0.63379	17.7852	-0.69779
82.5159	0.63394	17.726	-0.70023
82.575	0.63416	17.6668	-0.70275
82.6342	0.63444	17.6076	-0.70533
82.6933	0.63477	17.5484	-0.70798
82.7525	0.63515	17.4892	-0.71068
82.8117	0.6356	17.43	-0.71338
82.8708	0.6361	17.3708	-0.71607
82.93	0.63666	17.3116	-0.71874
82.9892	0.63725	17.2524	-0.72139
83.0483	0.63787	17.1933	-0.72401
83.1075	0.63851	17.1341	-0.72658
83.1667	0.63916	17.0749	-0.72911
83.2258	0.63982	17.0157	-0.73158
83.285	0.64046	16.9565	-0.73399
83.3442	0.64107	16.8973	-0.73633
83.4033	0.64166	16.8381	-0.7386
83.4625	0.64221	16.7789	-0.7408
83.5216	0.64272	16.7197	-0.74292
83.5808	0.64318	16.6605	-0.74495
83.64	0.64361	16.6013	-0.7469
83.6991	0.64396	16.5421	-0.74877
83.7583	0.64422	16.4829	-0.75055
83.8175	0.64441	16.4238	-0.75225
83.8766	0.64452	16.3646	-0.75387
83.9358	0.64456	16.3054	-0.75541
83.995	0.64453	16.2462	-0.75691
84.0541	0.64445	16.187	-0.75843
84.1133	0.64431	16.1278	-0.75995
84.1724	0.64412	16.0686	-0.76148
84.2316	0.64389	16.0094	-0.76301
84.2908	0.64363	15.9502	-0.76454
84.3499	0.64334	15.891	-0.76607
84.4091	0.64304	15.8318	-0.76761
84.4683	0.64277	15.7726	-0.76915
84.5274	0.64254	15.7134	-0.77071
84.5866	0.64237	15.6543	-0.77229
84.6458	0.64224	15.5951	-0.77386
84.7049	0.64216	15.5359	-0.77539
84.7641	0.64215	15.4767	-0.77687
84.8233	0.64221	15.4175	-0.77829
84.8824	0.6423	15.3583	-0.77964
84.9416	0.64242	15.2991	-0.78093
85.0007	0.64255	15.2399	-0.78217
85.0599	0.64269	15.1807	-0.78336
85.1191	0.64283	15.1215	-0.78448
85.1782	0.64296	15.0623	-0.78553
85.2374	0.6431	15.0032	-0.78653
85.2966	0.64321	14.944	-0.78745
85.3557	0.64332	14.8848	-0.78832
85.4149	0.6434	14.8256	-0.7891
85.4741	0.64346	14.7664	-0.78982
85.5332	0.64349	14.7072	-0.79048
85.5924	0.64348	14.648	-0.79108
85.6515	0.64344	14.5888	-0.79161
85.7107	0.64336	14.5296	-0.79208
85.7699	0.64324	14.4704	-0.79253
85.829	0.64305	14.4112	-0.793
85.8882	0.64279	14.352	-0.79347
85.9474	0.64244	14.2928	-0.79395
86.0065	0.64202	14.2337	-0.79444
86.0657	0.64153	14.1745	-0.79493
86.1248	0.64098	14.1153	-0.79545
86.184	0.64039	14.0561	-0.796
86.2432	0.63978	13.9969	-0.7966
86.3023	0.63917	13.9377	-0.79724
86.3615	0.63856	13.8785	-0.79794
86.4207	0.63797	13.8193	-0.79868
86.4798	0.63742	13.7601	-0.79941
86.539	0.63691	13.7009	-0.80015
86.5982	0.63647	13.6417	-0.80088
86.6573	0.63614	13.5825	-0.8016
86.7165	0.63595	13.5233	-0.80232
86.7757	0.63591	13.4642	-0.80303
86.8348	0.63602	13.405	-0.80374
86.894	0.63626	13.3458	-0.80443
86.9531	0.63658	13.2866	-0.80512
87.0123	0.63698	13.2274	-0.80581
87.0715	0.63745	13.1682	-0.80652
87.1306	0.63798	13.109	-0.80724
87.1898	0.63856	13.0498	-0.80796
87.249	0.63919	12.9906	-0.8087
87.3081	0.63985	12.9314	-0.80945
87.3673	0.64055	12.8722	-0.8102
87.4265	0.64128	12.813	-0.81095
87.4856	0.64205	12.7538	-0.81169
87.5448	0.64285	12.6947	-0.81243
87.6039	0.64366	12.6355	-0.81317
87.6631	0.64447	12.5763	-0.81393
87.7223	0.64527	12.5171	-0.81473
87.7814	0.64604	12.4579	-0.81557
87.8406	0.64678	12.3987	-0.81645
87.8998	0.64747	12.3395	-0.81736
87.9589	0.64811	12.2803	-0.81831
88.0181	0.64869	12.2211	-0.8193
88.0773	0.64921	12.1619	-0.82034
88.1364	0.64963	12.1027	-0.82144
88.1956	0.64996	12.0435	-0.82256
88.2548	0.65021	11.9844	-0.82365
88.3139	0.65039	11.9252	-0.82471
88.3731	0.6505	11.866	-0.82573
88.4322	0.65056	11.8068	-0.82672
88.4914	0.65059	11.7476	-0.82767
88.5506	0.65058	11.6884	-0.82857
88.6097	0.65058	11.6292	-0.82941
88.6689	0.65058	11.57	-0.8302
88.7281	0.6506	11.5108	-0.83092
88.7872	0.6506	11.4516	-0.83159
88.8464	0.6506	11.3924	-0.8322
88.9056	0.6506	11.3332	-0.83278
88.9647	0.6506	11.274	-0.83333
89.0239	0.6506	11.2149	-0.83385
89.0831	0.6506	11.1557	-0.83435
89.1422	0.65061	11.0965	-0.83482
89.2014	0.65061	11.0373	-0.83527
89.2605	0.65062	10.9781	-0.8357
89.3197	0.65063	10.9189	-0.83612
89.3789	0.65065	10.8597	-0.83656
89.438	0.65066	10.8005	-0.83703
89.4972	0.65069	10.7413	-0.8375
89.5564	0.65072	10.6821	-0.83797
89.6155	0.65076	10.6229	-0.83842
89.6747	0.6508	10.5637	-0.83886
89.7339	0.65085	10.5045	-0.83929
89.793	0.65091	10.4454	-0.83974
89.8522	0.65098	10.3862	-0.84021
89.9113	0.65105	10.327	-0.84073
89.9705	0.65113	10.2678	-0.84128
90.0297	0.65121	10.2086	-0.84189
90.0888	0.6513	10.1494	-0.84252
90.148	0.65139	10.0902	-0.84314
90.2072	0.65149	10.031	-0.84376
90.2663	0.65159	9.97182	-0.84438
90.3255	0.65169	9.91263	-0.845
90.3846	0.65178	9.85344	-0.8456
90.4438	0.65188	9.79425	-0.84618
90.503	0.65198	9.73505	-0.84673
90.5621	0.65207	9.67586	-0.84725
90.6213	0.65216	9.61667	-0.84776
90.6805	0.65224	9.55748	-0.84827
90.7396	0.65233	9.49829	-0.84879
90.7988	0.65241	9.4391	-0.84932
90.858	0.65248	9.3799	-0.85002
90.9171	0.65256	9.32071	-0.85045
90.9763	0.65264	9.26152	-0.85074
91.0354	0.65272	9.20233	-0.85098
91.0946	0.6528	9.14314	-0.85119
91.1538	0.6529	9.08394	-0.85141
91.2129	0.65301	9.02475	-0.85166
91.2721	0.65313	8.96556	-0.85198
91.3313	0.65326	8.90637	-0.85234
91.3904	0.65341	8.84718	-0.85273
91.4496	0.65358	8.78799	-0.85316
91.5088	0.65375	8.72879	-0.85362
91.5679	0.65393	8.6696	-0.85415
91.6271	0.65408	8.61041	-0.85477
91.6863	0.65424	8.55122	-0.85547
91.7454	0.65441	8.49203	-0.85626
91.8046	0.65459	8.43284	-0.85709
91.8637	0.65477	8.37364	-0.85793
91.9229	0.65495	8.31445	-0.85878
91.9821	0.65513	8.25526	-0.85962
92.0412	0.6553	8.19607	-0.86046
92.1004	0.65548	8.13688	-0.86131
92.1596	0.65564	8.07768	-0.86217
92.2187	0.6558	8.01849	-0.86302
92.2779	0.65595	7.9593	-0.86383
92.3371	0.65609	7.90011	-0.8646
92.3962	0.65621	7.84092	-0.86533
92.4554	0.65633	7.78172	-0.86603
92.5145	0.65643	7.72253	-0.8667
92.5737	0.65652	7.66334	-0.86737
92.6329	0.65659	7.60415	-0.86807
92.692	0.65665	7.54496	-0.86884
92.7512	0.65669	7.48577	-0.86971
92.8104	0.65671	7.42657	-0.87061
92.8695	0.65671	7.36738	-0.87154
92.9287	0.65671	7.30819	-0.87253
92.9879	0.65669	7.249	-0.87357
93.047	0.65667	7.18981	-0.87466
93.1062	0.65666	7.13061	-0.87578
93.1654	0.65685	7.07142	-0.87691
93.2245	0.65701	7.01223	-0.87803
93.2837	0.65717	6.95304	-0.87916
93.3428	0.6573	6.89385	-0.88031
93.402	0.65741	6.83466	-0.87835
93.4612	0.65751	6.77546	-0.87625
93.5203	0.65759	6.71627	-0.87402
93.5795	0.65765	6.65708	-0.87166
93.6387	0.65769	6.59789	-0.86917
93.6978	0.65771	6.5387	-0.86654
93.757	0.6577	6.4795	-0.86378
93.8161	0.65767	6.42031	-0.8609
93.8753	0.65762	6.36112	-0.85789
93.9345	0.65755	6.30193	-0.85476
93.9937	0.65746	6.24274	-0.85152
94.0528	0.65735	6.18355	-0.84817
94.112	0.65723	6.12435	-0.84471
94.1711	0.65708	6.06516	-0.84115
94.2303	0.65692	6.00597	-0.8375
94.2895	0.65673	5.94678	-0.83375
94.3486	0.65654	5.88759	-0.82991
94.4078	0.65633	5.8284	-0.82599
94.467	0.6561	5.7692	-0.82198
94.5261	0.65587	5.71001	-0.81791
94.5853	0.65562	5.65082	-0.81377
94.6445	0.65537	5.59163	-0.80959
94.7036	0.6551	5.53244	-0.80536
94.7628	0.65483	5.47325	-0.80107
94.8219	0.65454	5.41405	-0.79673
94.8811	0.65425	5.35486	-0.79233
94.9403	0.65412	5.29567	-0.78787
94.9994	0.65397	5.23648	-0.78334
95.0586	0.65381	5.17729	-0.77873
95.1178	0.65364	5.1181	-0.77403
95.1769	0.65347	5.0589	-0.77166
95.2361	0.65329	4.99971	-0.76906
95.2953	0.65312	4.94052	-0.76628
95.3544	0.65295	4.88133	-0.76331
95.4136	0.65279	4.82214	-0.76016
95.4728	0.65263	4.76295	-0.75683
95.5319	0.65247	4.70375	-0.75331
95.5911	0.65231	4.64456	-0.74961
95.6502	0.65216	4.58537	-0.74574
95.7094	0.652	4.52618	-0.74171
95.7686	0.65184	4.46699	-0.73751
95.8277	0.65168	4.4078	-0.73316
95.8869	0.65155	4.3486	-0.72866
95.9461	0.65142	4.28941	-0.72402
96.0052	0.65129	4.23022	-0.71924
96.0644	0.65117	4.17103	-0.7143
96.1235	0.65106	4.11184	-0.70922
96.1827	0.65093	4.05265	-0.70401
96.2419	0.65084	3.99345	-0.69865
96.301	0.65062	3.93426	-0.69317
96.3602	0.65041	3.87507	-0.68757
96.4194	0.64969	3.81588	-0.68188
96.4785	0.64842	3.75669	-0.67611
96.5377	0.64659	3.69749	-0.67028
96.5969	0.6442	3.6383	-0.66438
96.656	0.64115	3.57911	-0.65841
96.7152	0.63761	3.51992	-0.65237
96.7743	0.63347	3.46073	-0.64626
96.8335	0.62933	3.40154	-0.64009
96.8927	0.62519	3.34234	-0.63386
96.9518	0.62003	3.28315	-0.62757
97.011	0.61512	3.22396	-0.62121
97.0702	0.61004	3.16477	-0.61472
97.1293	0.60479	3.10558	-0.60809
97.1885	0.59942	3.04638	-0.60131
97.2477	0.59394	2.98719	-0.59436
97.3068	0.58832	2.928	-0.58725
97.366	0.58259	2.86881	-0.57997
97.4252	0.57677	2.80962	-0.5725
97.4843	0.57085	2.75042	-0.56485
97.5435	0.56485	2.69123	-0.55701
97.6026	0.55875	2.63204	-0.54899
97.6618	0.55251	2.57285	-0.5408
97.721	0.54614	2.51366	-0.53246
97.7801	0.53962	2.45446	-0.52397
97.8393	0.53296	2.39527	-0.51533
97.8985	0.52616	2.33608	-0.50656
97.9576	0.51922	2.27689	-0.49767
98.0168	0.51215	2.2177	-0.48865
98.076	0.50494	2.15851	-0.47953
98.1351	0.4976	2.09931	-0.47031
98.1943	0.49013	2.04012	-0.46098
98.2535	0.48253	1.95001	-0.45158
98.3126	0.47482	1.89336	-0.44209
98.3718	0.46699	1.83991	-0.43252
98.4309	0.45906	1.78862	-0.4229
98.4901	0.45102	1.73907	-0.41322
98.5493	0.44288	1.69103	-0.40349
98.6084	0.43462	1.6443	-0.39374
98.6676	0.42624	1.59874	-0.38397
98.7268	0.41774	1.55425	-0.3742
98.7859	0.40912	1.51075	-0.36444
98.8451	0.40036	1.46815	-0.35465
98.9043	0.39149	1.42639	-0.34481
99.0134	0.38249	1.38542	-0.3349
99.063	0.37337	1.34521	-0.32493
99.1115	0.36413	1.30569	-0.3149
99.1588	0.35478	1.26685	-0.30481
99.2049	0.34531	1.22865	-0.29467
99.2499	0.33575	1.19105	-0.28446
99.2937	0.32607	1.15403	-0.27419
99.3364	0.31627	1.11755	-0.26386
99.3781	0.30637	1.08161	-0.25347
99.4189	0.29638	1.04617	-0.24302
99.4587	0.28631	1.01122	-0.23252
99.4975	0.27613	0.97674	-0.22197
99.5355	0.26587	0.94271	-0.21141
99.5726	0.25553	0.90912	-0.20082
99.6089	0.24511	0.87595	-0.19019
99.6444	0.23462	0.84318	-0.17953
99.6791	0.22407	0.81081	-0.16883
99.7131	0.21346	0.77882	-0.1581
99.7464	0.20282	0.74721	-0.14735
99.7789	0.19213	0.71595	-0.13658
99.8108	0.18142	0.68505	-0.12579
99.842	0.17069	0.65449	-0.115
99.8726	0.15995	0.62426	-0.10419
99.9025	0.1492	0.59435	-0.09338
99.9318	0.13847	0.56475	-0.08257
99.9605	0.12775	0.53546	-0.07176
99.9886	0.11705	0.50645	-0.06095
100	0.10638	0.47774	-0.05015
100	0.09575	0.4493	-0.03933
100	0.08516	0.42114	-0.0285
100	0.07464	0.39325	-0.01765
100	0.06419	0.37796	-0.00679
		0.37796	0.00406

## Sheet: Fig 2a
Time(h)	Pressure (psi)	Time(h)	dP/|dQ| (psi/mAh)
0	43.8889	0	-0.0094
0.00291	43.9205	0.00291	-0.000617981
0.00581	43.9521	0.00582	0.00812
0.00872	43.9837	0.00873	0.0168
0.01163	44.0154	0.01163	0.02545
0.01454	44.0472	0.01454	0.03404
0.01744	44.079	0.01745	0.04259
0.02035	44.1108	0.02036	0.0511
0.02326	44.1427	0.02327	0.05956
0.02617	44.1746	0.02618	0.06797
0.02907	44.2066	0.02909	0.07634
0.03198	44.2387	0.032	0.08466
0.03489	44.2707	0.0349	0.09294
0.0378	44.3028	0.03781	0.10117
0.0407	44.335	0.04072	0.10936
0.04361	44.3672	0.04363	0.11749
0.04652	44.3995	0.04654	0.12559
0.04943	44.4318	0.04945	0.13364
0.05233	44.4641	0.05236	0.14164
0.05524	44.4965	0.05526	0.1496
0.05815	44.5289	0.05817	0.15751
0.06106	44.5614	0.06108	0.16537
0.06396	44.5939	0.06399	0.17319
0.06687	44.6265	0.0669	0.18097
0.06978	44.6591	0.06981	0.1887
0.07268	44.6918	0.07272	0.19638
0.07559	44.7245	0.07563	0.20402
0.0785	44.7572	0.07853	0.21161
0.08141	44.79	0.08144	0.21915
0.08431	44.8229	0.08435	0.22665
0.08722	44.8558	0.08726	0.23411
0.09013	44.8887	0.09017	0.24152
0.09304	44.9217	0.09308	0.24888
0.09594	44.9547	0.09599	0.2562
0.09885	44.9878	0.09889	0.26347
0.10176	45.0209	0.1018	0.27069
0.10467	45.054	0.10471	0.27787
0.10757	45.0872	0.10762	0.28501
0.11048	45.1205	0.11053	0.2921
0.11339	45.1538	0.11344	0.29914
0.1163	45.1871	0.11635	0.30614
0.1192	45.2205	0.11926	0.31309
0.12211	45.254	0.12216	0.32
0.12502	45.2874	0.12507	0.32686
0.12793	45.321	0.12798	0.33367
0.13083	45.3545	0.13089	0.34044
0.13374	45.3881	0.1338	0.34717
0.13665	45.4218	0.13671	0.35384
0.13956	45.4555	0.13962	0.36048
0.14246	45.4893	0.14252	0.36706
0.14537	45.523	0.14543	0.3736
0.14828	45.5569	0.14834	0.3801
0.15118	45.5908	0.15125	0.38655
0.15409	45.6247	0.15416	0.39295
0.157	45.6587	0.15707	0.39931
0.15991	45.6927	0.15998	0.40562
0.16281	45.7268	0.16289	0.41189
0.16572	45.7609	0.16579	0.41811
0.16863	45.7951	0.1687	0.42428
0.17154	45.8293	0.17161	0.43041
0.17444	45.8635	0.17452	0.4365
0.17735	45.8978	0.17743	0.44254
0.18026	45.9321	0.18034	0.44853
0.18317	45.9665	0.18325	0.45448
0.18607	46.001	0.18615	0.46038
0.18898	46.0354	0.18906	0.46623
0.19189	46.07	0.19197	0.47204
0.1948	46.1045	0.19488	0.47781
0.1977	46.1391	0.19779	0.48352
0.20061	46.1738	0.2007	0.4892
0.20352	46.2085	0.20361	0.49482
0.20643	46.2433	0.20652	0.50041
0.20933	46.278	0.20942	0.50594
0.21224	46.3129	0.21233	0.51143
0.21515	46.3478	0.21524	0.51688
0.21805	46.3827	0.21815	0.52227
0.22096	46.4177	0.22106	0.52773
0.22387	46.4527	0.22397	0.53315
0.22678	46.4878	0.22688	0.53852
0.22968	46.5229	0.22978	0.54385
0.23259	46.558	0.23269	0.54914
0.2355	46.5932	0.2356	0.55438
0.23841	46.6285	0.23851	0.55959
0.24131	46.6638	0.24142	0.56474
0.24422	46.6991	0.24433	0.56985
0.24713	46.7345	0.24724	0.57491
0.25004	46.7699	0.25015	0.57992
0.25294	46.8054	0.25305	0.58488
0.25585	46.8409	0.25596	0.58979
0.25876	46.8765	0.25887	0.59466
0.26167	46.9121	0.26178	0.59948
0.26457	46.9478	0.26469	0.60425
0.26748	46.9835	0.2676	0.60897
0.27039	47.0192	0.27051	0.61364
0.2733	47.055	0.27341	0.61826
0.2762	47.0908	0.27632	0.62283
0.27911	47.1267	0.27923	0.62735
0.28202	47.1626	0.28214	0.63181
0.28493	47.1986	0.28505	0.63622
0.28783	47.2347	0.28796	0.64057
0.29074	47.2707	0.29087	0.64487
0.29365	47.311	0.29378	0.64911
0.29655	47.3513	0.29668	0.6533
0.29946	47.3915	0.29959	0.65743
0.30237	47.4316	0.3025	0.6615
0.30528	47.4717	0.30541	0.66552
0.30818	47.5116	0.30832	0.66949
0.31109	47.5514	0.31123	0.67341
0.314	47.591	0.31414	0.67726
0.31691	47.6304	0.31704	0.68106
0.31981	47.6696	0.31995	0.6848
0.32272	47.7086	0.32286	0.68848
0.32563	47.7472	0.32577	0.69274
0.32854	47.7856	0.32868	0.69692
0.33144	47.8237	0.33159	0.70102
0.33435	47.8614	0.3345	0.70505
0.33726	47.8987	0.33741	0.709
0.34017	47.9357	0.34031	0.71287
0.34307	47.9722	0.34322	0.71666
0.34598	48.0083	0.34613	0.72037
0.34889	48.0513	0.34904	0.72401
0.3518	48.0871	0.35195	0.72759
0.3547	48.1301	0.35486	0.73111
0.35761	48.166	0.35777	0.73458
0.36052	48.202	0.36067	0.73798
0.36342	48.2381	0.36358	0.74132
0.36633	48.2744	0.36649	0.74459
0.36924	48.3107	0.3694	0.74779
0.37215	48.3471	0.37231	0.75091
0.37505	48.3834	0.37522	0.75391
0.37796	48.4198	0.37813	0.7568
0.38087	48.4562	0.38104	0.75957
0.38378	48.4925	0.38394	0.76223
0.38668	48.5288	0.38685	0.76477
0.38959	48.5649	0.38976	0.7672
0.3925	48.601	0.39267	0.76951
0.39541	48.6369	0.39558	0.7717
0.39831	48.6726	0.39849	0.77378
0.40122	48.7081	0.4014	0.77575
0.40413	48.7434	0.4043	0.77761
0.40704	48.7784	0.40721	0.77935
0.40994	48.8132	0.41012	0.78098
0.41285	48.8477	0.41303	0.7825
0.41576	48.8819	0.41594	0.78392
0.41867	48.9157	0.41885	0.78523
0.42157	48.9565	0.42176	0.78643
0.42448	48.9972	0.42467	0.78753
0.42739	49.0379	0.42757	0.78852
0.4303	49.0785	0.43048	0.78942
0.4332	49.119	0.43339	0.79021
0.43611	49.1593	0.4363	0.79091
0.43902	49.1996	0.43921	0.79151
0.44192	49.2396	0.44212	0.79202
0.44483	49.2795	0.44503	0.79243
0.44774	49.3192	0.44793	0.79274
0.45065	49.3587	0.45084	0.79297
0.45355	49.3979	0.45375	0.79311
0.45646	49.4368	0.45666	0.79315
0.45937	49.4755	0.45957	0.79311
0.46228	49.5138	0.46248	0.79298
0.46518	49.5519	0.46539	0.79277
0.46809	49.5895	0.4683	0.79247
0.471	49.6268	0.4712	0.79209
0.47391	49.6637	0.47411	0.79162
0.47681	49.7002	0.47702	0.79107
0.47972	49.7362	0.47993	0.79043
0.48263	49.7718	0.48284	0.78971
0.48554	49.8069	0.48575	0.78891
0.48844	49.8415	0.48866	0.78802
0.49135	49.8686	0.49156	0.78706
0.49426	49.8955	0.49447	0.78601
0.49717	49.9222	0.49738	0.78489
0.50007	49.9487	0.50029	0.78369
0.50298	49.9749	0.5032	0.78241
0.50589	50.0008	0.50611	0.78106
0.50879	50.0264	0.50902	0.77963
0.5117	50.0516	0.51193	0.77814
0.51461	50.0765	0.51483	0.77657
0.51752	50.101	0.51774	0.77494
0.52042	50.1324	0.52065	0.77324
0.52333	50.1637	0.52356	0.77148
0.52624	50.1949	0.52647	0.76965
0.52915	50.226	0.52938	0.76776
0.53205	50.2569	0.53229	0.76582
0.53496	50.2877	0.53519	0.76382
0.53787	50.3183	0.5381	0.76176
0.54078	50.3486	0.54101	0.75966
0.54368	50.3788	0.54392	0.7575
0.54659	50.4087	0.54683	0.7553
0.5495	50.4383	0.54974	0.75305
0.55241	50.4676	0.55265	0.75075
0.55531	50.4967	0.55556	0.74842
0.55822	50.5253	0.55846	0.74605
0.56113	50.5537	0.56137	0.74364
0.56404	50.5816	0.56428	0.7412
0.56694	50.6091	0.56719	0.73872
0.56985	50.6363	0.5701	0.73621
0.57276	50.663	0.57301	0.73367
0.57567	50.6892	0.57592	0.73109
0.57857	50.7149	0.57882	0.72849
0.58148	50.7402	0.58173	0.72585
0.58439	50.7649	0.58464	0.72318
0.58729	50.789	0.58755	0.72049
0.5902	50.8126	0.59046	0.71777
0.59311	50.8356	0.59337	0.71503
0.59602	50.858	0.59628	0.71227
0.59892	50.8798	0.59919	0.70949
0.60183	50.9009	0.60209	0.70669
0.60474	50.9286	0.605	0.70388
0.60765	50.956	0.60791	0.70107
0.61055	50.9831	0.61082	0.69824
0.61346	51.0098	0.61373	0.6954
0.61637	51.0361	0.61664	0.69257
0.61928	51.0619	0.61955	0.68973
0.62218	51.0874	0.62245	0.68689
0.62509	51.1124	0.62536	0.68405
0.628	51.137	0.62827	0.68123
0.63091	51.161	0.63118	0.6784
0.63381	51.1776	0.63409	0.67559
0.63672	51.2011	0.637	0.67279
0.63963	51.217	0.63991	0.67
0.64254	51.2327	0.64282	0.66722
0.64544	51.2482	0.64572	0.66446
0.64835	51.2635	0.64863	0.66172
0.65126	51.2785	0.65154	0.65901
0.65416	51.2932	0.65445	0.65632
0.65707	51.3076	0.65736	0.65366
0.65998	51.3216	0.66027	0.65102
0.66289	51.3353	0.66318	0.64841
0.66579	51.356	0.66608	0.64583
0.6687	51.3766	0.66899	0.64328
0.67161	51.3972	0.6719	0.64075
0.67452	51.4177	0.67481	0.63825
0.67742	51.4381	0.67772	0.63579
0.68033	51.4584	0.68063	0.63336
0.68324	51.4787	0.68354	0.63096
0.68615	51.4987	0.68645	0.6286
0.68905	51.5186	0.68935	0.62628
0.69196	51.5383	0.69226	0.624
0.69487	51.5579	0.69517	0.62175
0.69778	51.5772	0.69808	0.61955
0.70068	51.5963	0.70099	0.61739
0.70359	51.6151	0.7039	0.61528
0.7065	51.6337	0.70681	0.61321
0.70941	51.652	0.70971	0.61119
0.71231	51.67	0.71262	0.60923
0.71522	51.6877	0.71553	0.60732
0.71813	51.705	0.71844	0.60547
0.72104	51.7221	0.72135	0.60367
0.72394	51.7387	0.72426	0.60193
0.72685	51.7549	0.72717	0.60026
0.72976	51.7781	0.73008	0.59865
0.73266	51.8012	0.73298	0.5971
0.73557	51.8242	0.73589	0.59563
0.73848	51.8471	0.7388	0.59422
0.74139	51.8699	0.74171	0.59288
0.74429	51.8926	0.74462	0.59161
0.7472	51.9152	0.74753	0.59041
0.75011	51.9376	0.75044	0.58928
0.75302	51.9599	0.75334	0.58822
0.75592	51.9819	0.75625	0.58725
0.75883	51.9969	0.75916	0.58636
0.76174	52.0119	0.76207	0.58554
0.76465	52.0271	0.76498	0.58414
0.76755	52.0425	0.76789	0.58276
0.77046	52.0579	0.7708	0.58139
0.77337	52.0733	0.77371	0.58003
0.77628	52.0889	0.77661	0.57869
0.77918	52.1045	0.77952	0.57737
0.78209	52.1201	0.78243	0.57606
0.785	52.1357	0.78534	0.57476
0.78791	52.1513	0.78825	0.57347
0.79081	52.1669	0.79116	0.57217
0.79372	52.1824	0.79407	0.57086
0.79663	52.1978	0.79697	0.56952
0.79953	52.2132	0.79988	0.56815
0.80244	52.2285	0.80279	0.56676
0.80535	52.2436	0.8057	0.56534
0.80826	52.266	0.80861	0.56388
0.81116	52.2812	0.81152	0.56239
0.81407	52.3036	0.81443	0.56089
0.81698	52.3261	0.81734	0.55939
0.81989	52.3488	0.82024	0.55789
0.82279	52.3716	0.82315	0.5564
0.8257	52.3946	0.82606	0.5549
0.82861	52.4177	0.82897	0.5534
0.83152	52.4409	0.83188	0.5519
0.83442	52.4642	0.83479	0.5504
0.83733	52.4875	0.8377	0.54891
0.84024	52.5109	0.84061	0.54741
0.84315	52.5344	0.84351	0.54592
0.84605	52.5579	0.84642	0.54443
0.84896	52.5814	0.84933	0.54294
0.85187	52.6049	0.85224	0.54145
0.85478	52.6284	0.85515	0.53996
0.85768	52.6519	0.85806	0.53848
0.86059	52.6753	0.86097	0.53699
0.8635	52.6987	0.86387	0.5355
0.86641	52.7151	0.86678	0.53401
0.86931	52.7317	0.86969	0.53252
0.87222	52.7486	0.8726	0.53103
0.87513	52.7657	0.87551	0.52953
0.87803	52.7831	0.87842	0.52803
0.88094	52.8006	0.88133	0.52652
0.88385	52.8183	0.88424	0.52501
0.88676	52.8362	0.88714	0.52349
0.88966	52.8542	0.89005	0.52197
0.89257	52.8724	0.89296	0.52044
0.89548	52.8907	0.89587	0.51891
0.89839	52.909	0.89878	0.51737
0.90129	52.9275	0.90169	0.51582
0.9042	52.946	0.9046	0.51427
0.90711	52.9645	0.9075	0.51271
0.91002	52.9831	0.91041	0.51114
0.91292	53.0016	0.91332	0.50957
0.91583	53.0202	0.91623	0.50799
0.91874	53.0387	0.91914	0.5064
0.92165	53.0572	0.92205	0.50481
0.92455	53.0756	0.92496	0.5032
0.92746	53.0939	0.92787	0.50159
0.93037	53.1122	0.93077	0.49997
0.93328	53.1303	0.93368	0.49834
0.93618	53.1555	0.93659	0.49671
0.93909	53.1737	0.9395	0.49507
0.942	53.199	0.94241	0.49343
0.9449	53.2246	0.94532	0.49178
0.94781	53.2502	0.94823	0.49014
0.95072	53.276	0.95113	0.48848
0.95363	53.3019	0.95404	0.48683
0.95653	53.328	0.95695	0.48517
0.95944	53.3541	0.95986	0.4835
0.96235	53.3804	0.96277	0.48183
0.96526	53.4067	0.96568	0.48016
0.96816	53.433	0.96859	0.47848
0.97107	53.4595	0.9715	0.4768
0.97398	53.4859	0.9744	0.47511
0.97689	53.5124	0.97731	0.47341
0.97979	53.5388	0.98022	0.47171
0.9827	53.5653	0.98313	0.47
0.98561	53.5917	0.98604	0.46829
0.98852	53.6181	0.98895	0.46656
0.99142	53.6445	0.99186	0.46483
0.99433	53.6707	0.99476	0.4631
0.99724	53.6969	0.99767	0.46136
1.00015	53.723	1.00058	0.45961
1.00305	53.749	1.00349	0.45786
1.00596	53.7749	1.0064	0.4561
1.00887	53.8006	1.00931	0.45433
1.01177	53.8262	1.01222	0.45256
1.01468	53.8516	1.01513	0.45079
1.01759	53.8768	1.01803	0.44901
1.0205	53.9019	1.02094	0.44723
1.0234	53.9267	1.02385	0.44544
1.02631	53.9513	1.02676	0.44365
1.02922	53.9757	1.02967	0.44185
1.03213	53.9998	1.03258	0.44005
1.03503	54.0237	1.03549	0.43824
1.03794	54.0472	1.03839	0.43643
1.04085	54.0705	1.0413	0.43462
1.04376	54.0935	1.04421	0.43281
1.04666	54.1161	1.04712	0.43098
1.04957	54.1384	1.05003	0.42916
1.05248	54.1604	1.05294	0.42732
1.05539	54.182	1.05585	0.42548
1.05829	54.2032	1.05876	0.42364
1.0612	54.2241	1.06166	0.42178
1.06411	54.2445	1.06457	0.41992
1.06702	54.2645	1.06748	0.41806
1.06992	54.2841	1.07039	0.41619
1.07283	54.3032	1.0733	0.41431
1.07574	54.3292	1.07621	0.41243
1.07865	54.355	1.07912	0.41053
1.08155	54.3808	1.08202	0.40864
1.08446	54.4064	1.08493	0.40673
1.08737	54.4318	1.08784	0.40483
1.09027	54.4571	1.09075	0.40291
1.09318	54.4822	1.09366	0.401
1.09609	54.5071	1.09657	0.39908
1.099	54.5318	1.09948	0.39716
1.1019	54.5564	1.10239	0.39524
1.10481	54.5807	1.10529	0.39331
1.10772	54.6048	1.1082	0.39139
1.11063	54.6286	1.11111	0.38947
1.11353	54.6522	1.11402	0.38754
1.11644	54.6756	1.11693	0.38562
1.11935	54.6987	1.11984	0.3837
1.12226	54.7215	1.12275	0.38178
1.12516	54.744	1.12565	0.37987
1.12807	54.7662	1.12856	0.37796
1.13098	54.7881	1.13147	0.37605
1.13389	54.8097	1.13438	0.37414
1.13679	54.831	1.13729	0.37225
1.1397	54.8519	1.1402	0.37035
1.14261	54.8725	1.14311	0.36847
1.14552	54.8927	1.14602	0.36658
1.14842	54.9125	1.14892	0.3647
1.15133	54.932	1.15183	0.36282
1.15424	54.9511	1.15474	0.36094
1.15714	54.9697	1.15765	0.35906
1.16005	54.9879	1.16056	0.35718
1.16296	55.0058	1.16347	0.35531
1.16587	55.0232	1.16638	0.35344
1.16877	55.0401	1.16928	0.35156
1.17168	55.0566	1.17219	0.3497
1.17459	55.0726	1.1751	0.34783
1.1775	55.0881	1.17801	0.34597
1.1804	55.1031	1.18092	0.34411
1.18331	55.1177	1.18383	0.34226
1.18622	55.1317	1.18674	0.34041
1.18913	55.1452	1.18965	0.33856
1.19203	55.1582	1.19255	0.33672
1.19494	55.1706	1.19546	0.33489
1.19785	55.1825	1.19837	0.33306
1.20076	55.1938	1.20128	0.33123
1.20366	55.2046	1.20419	0.32942
1.20657	55.2148	1.2071	0.3276
1.20948	55.2243	1.21001	0.3258
1.21239	55.2333	1.21291	0.324
1.21529	55.2416	1.21582	0.32222
1.2182	55.2567	1.21873	0.32043
1.22111	55.2641	1.22164	0.31866
1.22402	55.2782	1.22455	0.3169
1.22692	55.292	1.22746	0.31514
1.22983	55.3055	1.23037	0.31339
1.23274	55.3187	1.23328	0.31165
1.23564	55.3316	1.23618	0.30992
1.23855	55.3442	1.23909	0.30819
1.24146	55.3564	1.242	0.30647
1.24437	55.3613	1.24491	0.30475
1.24727	55.3732	1.24782	0.30304
1.25018	55.3778	1.25073	0.30134
1.25309	55.3893	1.25364	0.29965
1.256	55.3935	1.25654	0.29797
1.2589	55.3976	1.25945	0.2963
1.26181	55.4018	1.26236	0.29464
1.26472	55.4058	1.26527	0.29298
1.26763	55.4098	1.26818	0.29134
1.27053	55.4138	1.27109	0.2897
1.27344	55.4176	1.274	0.28807
1.27635	55.4214	1.27691	0.28645
1.27926	55.425	1.27981	0.28483
1.28216	55.4286	1.28272	0.28322
1.28507	55.432	1.28563	0.28162
1.28798	55.4353	1.28854	0.28002
1.29089	55.4384	1.29145	0.27844
1.29379	55.4413	1.29436	0.27685
1.2967	55.4442	1.29727	0.27528
1.29961	55.4468	1.30017	0.27371
1.30251	55.4492	1.30308	0.27215
1.30542	55.4515	1.30599	0.2706
1.30833	55.4535	1.3089	0.26905
1.31124	55.4553	1.31181	0.26752
1.31414	55.4569	1.31472	0.26599
1.31705	55.4582	1.31763	0.26448
1.31996	55.4593	1.32054	0.26298
1.32287	55.4601	1.32344	0.26149
1.32577	55.4606	1.32635	0.26002
1.32868	55.4609	1.32926	0.25856
1.33159	55.4609	1.33217	0.25711
1.3345	55.4605	1.33508	0.25569
1.3374	55.4599	1.33799	0.25428
1.34031	55.4589	1.3409	0.25288
1.34322	55.4649	1.3438	0.25151
1.34613	55.4709	1.34671	0.25015
1.34903	55.4769	1.34962	0.24881
1.35194	55.4829	1.35253	0.24748
1.35485	55.4889	1.35544	0.24617
1.35776	55.4949	1.35835	0.24487
1.36066	55.5008	1.36126	0.24359
1.36357	55.5067	1.36417	0.24232
1.36648	55.5126	1.36707	0.24107
1.36939	55.5184	1.36998	0.23983
1.37229	55.5242	1.37289	0.2386
1.3752	55.5299	1.3758	0.23739
1.37811	55.5356	1.37871	0.23619
1.38101	55.5412	1.38162	0.23499
1.38392	55.5467	1.38453	0.23381
1.38683	55.5521	1.38743	0.23263
1.38974	55.5574	1.39034	0.23146
1.39264	55.5626	1.39325	0.23021
1.39555	55.5677	1.39616	0.22898
1.39846	55.5727	1.39907	0.22776
1.40137	55.5776	1.40198	0.22654
1.40427	55.5823	1.40489	0.22533
1.40718	55.5869	1.4078	0.22413
1.41009	55.5913	1.4107	0.22294
1.413	55.5956	1.41361	0.22176
1.4159	55.5998	1.41652	0.22059
1.41881	55.6037	1.41943	0.21942
1.42172	55.6075	1.42234	0.21826
1.42463	55.6111	1.42525	0.21711
1.42753	55.6146	1.42816	0.21597
1.43044	55.6178	1.43106	0.21483
1.43335	55.6208	1.43397	0.21371
1.43626	55.6237	1.43688	0.21259
1.43916	55.6263	1.43979	0.21148
1.44207	55.6287	1.4427	0.21038
1.44498	55.6308	1.44561	0.20929
1.44788	55.6328	1.44852	0.2082
1.45079	55.6418	1.45143	0.20713
1.4537	55.6508	1.45433	0.20606
1.45661	55.6601	1.45724	0.205
1.45951	55.6694	1.46015	0.20395
1.46242	55.6788	1.46306	0.2029
1.46533	55.6883	1.46597	0.20187
1.46824	55.6978	1.46888	0.20084
1.47114	55.7075	1.47179	0.19982
1.47405	55.7173	1.47469	0.19881
1.47696	55.7271	1.4776	0.19781
1.47987	55.737	1.48051	0.19682
1.48277	55.747	1.48342	0.19583
1.48568	55.757	1.48633	0.19485
1.48859	55.7672	1.48924	0.19388
1.4915	55.7773	1.49215	0.19292
1.4944	55.7876	1.49506	0.19197
1.49731	55.7979	1.49796	0.19102
1.50022	55.8082	1.50087	0.19009
1.50313	55.8186	1.50378	0.18916
1.50603	55.829	1.50669	0.18824
1.50894	55.8395	1.5096	0.18733
1.51185	55.85	1.51251	0.18642
1.51476	55.8606	1.51542	0.18553
1.51766	55.8711	1.51832	0.18464
1.52057	55.8817	1.52123	0.18376
1.52348	55.8924	1.52414	0.18289
1.52638	55.903	1.52705	0.18203
1.52929	55.9137	1.52996	0.18117
1.5322	55.9243	1.53287	0.18033
1.53511	55.935	1.53578	0.17949
1.53801	55.9457	1.53869	0.17866
1.54092	55.9564	1.54159	0.17784
1.54383	55.9671	1.5445	0.17702
1.54674	55.9778	1.54741	0.17622
1.54964	55.9884	1.55032	0.17542
1.55255	55.9991	1.55323	0.17463
1.55546	56.0097	1.55614	0.17385
1.55837	56.0204	1.55905	0.17308
1.56127	56.031	1.56195	0.17231
1.56418	56.0415	1.56486	0.17156
1.56709	56.0521	1.56777	0.17081
1.57	56.0626	1.57068	0.17007
1.5729	56.0731	1.57359	0.16934
1.57581	56.0835	1.5765	0.16862
1.57872	56.0939	1.57941	0.1679
1.58163	56.1042	1.58232	0.1672
1.58453	56.1145	1.58522	0.1665
1.58744	56.1248	1.58813	0.16581
1.59035	56.135	1.59104	0.16513
1.59325	56.1451	1.59395	0.16445
1.59616	56.1551	1.59686	0.16379
1.59907	56.1651	1.59977	0.16313
1.60198	56.175	1.60268	0.16248
1.60488	56.1848	1.60558	0.16184
1.60779	56.1946	1.60849	0.16121
1.6107	56.2043	1.6114	0.15559
1.61361	56.2139	1.61431	0.15468
1.61651	56.2233	1.61722	0.15378
1.61942	56.2328	1.62013	0.15288
1.62233	56.242	1.62304	0.152
1.62524	56.2512	1.62595	0.15111
1.62814	56.2604	1.62885	0.15024
1.63105	56.2624	1.63176	0.14937
1.63396	56.2647	1.63467	0.14851
1.63687	56.2672	1.63758	0.14763
1.63977	56.2699	1.64049	0.14677
1.64268	56.2729	1.6434	0.14593
1.64559	56.276	1.64631	0.1451
1.6485	56.2794	1.64921	0.14433
1.6514	56.283	1.65212	0.14361
1.65431	56.2867	1.65503	0.14297
1.65722	56.2907	1.65794	0.14241
1.66013	56.2948	1.66085	0.14192
1.66303	56.2991	1.66376	0.14149
1.66594	56.3035	1.66667	0.14109
1.66885	56.3081	1.66958	0.14073
1.67175	56.3129	1.67248	0.1404
1.67466	56.3178	1.67539	0.14007
1.67757	56.3228	1.6783	0.13977
1.68048	56.328	1.68121	0.13947
1.68338	56.3332	1.68412	0.13918
1.68629	56.3386	1.68703	0.13893
1.6892	56.3441	1.68994	0.13875
1.69211	56.3497	1.69284	0.13865
1.69501	56.3554	1.69575	0.13863
1.69792	56.3612	1.69866	0.1387
1.70083	56.367	1.70157	0.13883
1.70374	56.3729	1.70448	0.13901
1.70664	56.3789	1.70739	0.13921
1.70955	56.385	1.7103	0.13941
1.71246	56.391	1.71321	0.13958
1.71537	56.3972	1.71611	0.13977
1.71827	56.4034	1.71902	0.13995
1.72118	56.4095	1.72193	0.14013
1.72409	56.4158	1.72484	0.14032
1.727	56.422	1.72775	0.14051
1.7299	56.4282	1.73066	0.1407
1.73281	56.4345	1.73357	0.14089
1.73572	56.4407	1.73647	0.14108
1.73862	56.4469	1.73938	0.14127
1.74153	56.4531	1.74229	0.14146
1.74444	56.4593	1.7452	0.14166
1.74735	56.4654	1.74811	0.14185
1.75025	56.4715	1.75102	0.14205
1.75316	56.4775	1.75393	0.14224
1.75607	56.4835	1.75684	0.14244
1.75898	56.4894	1.75974	0.14263
1.76188	56.4953	1.76265	0.14283
1.76479	56.501	1.76556	0.143
1.7677	56.5067	1.76847	0.14318
1.77061	56.5123	1.77138	0.14338
1.77351	56.5178	1.77429	0.14359
1.77642	56.5232	1.7772	0.14383
1.77933	56.5285	1.7801	0.14414
1.78224	56.5337	1.78301	0.14451
1.78514	56.5387	1.78592	0.14495
1.78805	56.5436	1.78883	0.14545
1.79096	56.5483	1.79174	0.14601
1.79387	56.5529	1.79465	0.14659
1.79677	56.5574	1.79756	0.14721
1.79968	56.5617	1.80047	0.14785
1.80259	56.5658	1.80337	0.14847
1.80549	56.5697	1.80628	0.14911
1.8084	56.5735	1.80919	0.14978
1.81131	56.577	1.8121	0.15047
1.81422	56.5804	1.81501	0.15122
1.81712	56.5836	1.81792	0.15203
1.82003	56.5865	1.82083	0.15291
1.82294	56.5893	1.82373	0.15385
1.82585	56.5918	1.82664	0.15485
1.82875	56.6014	1.82955	0.15588
1.83166	56.6038	1.83246	0.15693
1.83457	56.6132	1.83537	0.15798
1.83748	56.6155	1.83828	0.15903
1.84038	56.6248	1.84119	0.16006
1.84329	56.6342	1.8441	0.16109
1.8462	56.6437	1.847	0.16211
1.84911	56.6533	1.84991	0.16313
1.85201	56.663	1.85282	0.16414
1.85492	56.6728	1.85573	0.16514
1.85783	56.6826	1.85864	0.16614
1.86074	56.6925	1.86155	0.16713
1.86364	56.7025	1.86446	0.16812
1.86655	56.7126	1.86736	0.1691
1.86946	56.7227	1.87027	0.17007
1.87237	56.7329	1.87318	0.17104
1.87527	56.7431	1.87609	0.172
1.87818	56.7534	1.879	0.17295
1.88109	56.7638	1.88191	0.1739
1.88399	56.7742	1.88482	0.17484
1.8869	56.7846	1.88773	0.17577
1.88981	56.7951	1.89063	0.17669
1.89272	56.8056	1.89354	0.1776
1.89562	56.8162	1.89645	0.1785
1.89853	56.8268	1.89936	0.1794
1.90144	56.8374	1.90227	0.18028
1.90435	56.848	1.90518	0.18114
1.90725	56.8587	1.90809	0.18201
1.91016	56.8694	1.91099	0.18291
1.91307	56.88	1.9139	0.1838
1.91598	56.8907	1.91681	0.18465
1.91888	56.9014	1.91972	0.18545
1.92179	56.9121	1.92263	0.18617
1.9247	56.9228	1.92554	0.1868
1.92761	56.9335	1.92845	0.18734
1.93051	56.9442	1.93136	0.18785
1.93342	56.9549	1.93426	0.18835
1.93633	56.9655	1.93717	0.18892
1.93924	56.9762	1.94008	0.18959
1.94214	56.9868	1.94299	0.19033
1.94505	56.9974	1.9459	0.19112
1.94796	57.0079	1.94881	0.19195
1.95086	57.0184	1.95172	0.19279
1.95377	57.0289	1.95462	0.19361
1.95668	57.0394	1.95753	0.1944
1.95959	57.0498	1.96044	0.19518
1.96249	57.0601	1.96335	0.19595
1.9654	57.0704	1.96626	0.19671
1.96831	57.0807	1.96917	0.19746
1.97122	57.0909	1.97208	0.19821
1.97412	57.101	1.97499	0.19894
1.97703	57.111	1.97789	0.19966
1.97994	57.121	1.9808	0.20038
1.98285	57.131	1.98371	0.20108
1.98575	57.1408	1.98662	0.20178
1.98866	57.1506	1.98953	0.20247
1.99157	57.1602	1.99244	0.20315
1.99448	57.1698	1.99535	0.20382
1.99738	57.1793	1.99825	0.20449
2.00029	57.1888	2.00116	0.20514
2.0032	57.1981	2.00407	0.20579
2.00611	57.2073	2.00698	0.20643
2.00901	57.2164	2.00989	0.20706
2.01192	57.2184	2.0128	0.20768
2.01483	57.2207	2.01571	0.20829
2.01774	57.2233	2.01862	0.20889
2.02064	57.226	2.02152	0.20949
2.02355	57.229	2.02443	0.21008
2.02646	57.2321	2.02734	0.21066
2.02936	57.2355	2.03025	0.21123
2.03227	57.2391	2.03316	0.21179
2.03518	57.2429	2.03607	0.21234
2.03809	57.2468	2.03898	0.21288
2.04099	57.251	2.04188	0.21341
2.0439	57.2552	2.04479	0.21394
2.04681	57.2597	2.0477	0.21442
2.04972	57.2643	2.05061	0.21488
2.05262	57.2691	2.05352	0.21538
2.05553	57.274	2.05643	0.21592
2.05844	57.279	2.05934	0.21656
2.06135	57.2842	2.06225	0.2173
2.06425	57.2895	2.06515	0.21817
2.06716	57.2949	2.06806	0.21914
2.07007	57.3004	2.07097	0.22021
2.07298	57.306	2.07388	0.22132
2.07588	57.3117	2.07679	0.22242
2.07879	57.3175	2.0797	0.22351
2.0817	57.3233	2.08261	0.22459
2.08461	57.3293	2.08551	0.22566
2.08751	57.3353	2.08842	0.22671
2.09042	57.3413	2.09133	0.22775
2.09333	57.3474	2.09424	0.22879
2.09623	57.3535	2.09715	0.22981
2.09914	57.3597	2.10006	0.23083
2.10205	57.3659	2.10297	0.23184
2.10496	57.3722	2.10588	0.23283
2.10786	57.3784	2.10878	0.23382
2.11077	57.3846	2.11169	0.23481
2.11368	57.3909	2.1146	0.23578
2.11659	57.3971	2.11751	0.23674
2.11949	57.4034	2.12042	0.2377
2.1224	57.4096	2.12333	0.23865
2.12531	57.4157	2.12624	0.23959
2.12822	57.4219	2.12914	0.24052
2.13112	57.428	2.13205	0.24144
2.13403	57.4271	2.13496	0.24236
2.13694	57.4265	2.13787	0.24326
2.13985	57.4261	2.14078	0.24416
2.14275	57.4261	2.14369	0.24505
2.14566	57.4263	2.1466	0.24593
2.14857	57.4267	2.14951	0.2468
2.15148	57.4275	2.15241	0.24766
2.15438	57.4284	2.15532	0.24852
2.15729	57.4295	2.15823	0.24936
2.1602	57.4309	2.16114	0.25019
2.16311	57.4325	2.16405	0.25102
2.16601	57.4342	2.16696	0.25183
2.16892	57.4362	2.16987	0.25264
2.17183	57.4383	2.17277	0.25342
2.17473	57.4405	2.17568	0.25416
2.17764	57.4429	2.17859	0.2549
2.18055	57.4455	2.1815	0.2557
2.18346	57.4481	2.18441	0.2566
2.18636	57.4509	2.18732	0.25763
2.18927	57.4538	2.19023	0.25879
2.19218	57.4568	2.19314	0.26008
2.19509	57.4598	2.19604	0.26147
2.19799	57.463	2.19895	0.26292
2.2009	57.4662	2.20186	0.26437
2.20381	57.4694	2.20477	0.26578
2.20672	57.4727	2.20768	0.26716
2.20962	57.476	2.21059	0.26854
2.21253	57.4793	2.2135	0.2699
2.21544	57.49	2.2164	0.27125
2.21835	57.501	2.21931	0.2726
2.22125	57.5124	2.22222	0.27393
2.22416	57.5241	2.22513	0.27526
2.22707	57.5361	2.22804	0.27658
2.22998	57.5485	2.23095	0.27788
2.23288	57.5612	2.23386	0.27918
2.23579	57.5742	2.23677	0.28047
2.2387	57.5875	2.23967	0.28175
2.2416	57.6011	2.24258	0.28302
2.24451	57.615	2.24549	0.28428
2.24742	57.6292	2.2484	0.28554
2.25033	57.6437	2.25131	0.28678
2.25323	57.6584	2.25422	0.28802
2.25614	57.6734	2.25713	0.28925
2.25905	57.6887	2.26003	0.29047
2.26196	57.7042	2.26294	0.29168
2.26486	57.72	2.26585	0.29288
2.26777	57.736	2.26876	0.29407
2.27068	57.7522	2.27167	0.29525
2.27359	57.7686	2.27458	0.29642
2.27649	57.7853	2.27749	0.29759
2.2794	57.8022	2.2804	0.29873
2.28231	57.8192	2.2833	0.29985
2.28522	57.8365	2.28621	0.30098
2.28812	57.8539	2.28912	0.30217
2.29103	57.8716	2.29203	0.30345
2.29394	57.8894	2.29494	0.30475
2.29685	57.9074	2.29785	0.30603
2.29975	57.9255	2.30076	0.30723
2.30266	57.9438	2.30366	0.30834
2.30557	57.9622	2.30657	0.30936
2.30848	57.9808	2.30948	0.31029
2.31138	57.9925	2.31239	0.31119
2.31429	58.0117	2.3153	0.31211
2.3172	58.031	2.31821	0.31313
2.3201	58.0504	2.32112	0.31424
2.32301	58.0699	2.32403	0.31538
2.32592	58.0825	2.32693	0.31654
2.32883	58.1025	2.32984	0.31769
2.33173	58.1156	2.33275	0.31881
2.33464	58.1292	2.33566	0.31993
2.33755	58.1431	2.33857	0.32104
2.34046	58.1575	2.34148	0.32215
2.34336	58.1722	2.34439	0.32325
2.34627	58.1874	2.34729	0.32436
2.34918	58.2028	2.3502	0.32546
2.35209	58.2187	2.35311	0.32655
2.35499	58.2349	2.35602	0.32765
2.3579	58.2514	2.35893	0.32875
2.36081	58.2682	2.36184	0.32984
2.36372	58.2854	2.36475	0.33094
2.36662	58.3028	2.36766	0.33203
2.36953	58.3206	2.37056	0.33312
2.37244	58.3386	2.37347	0.33419
2.37535	58.3569	2.37638	0.33528
2.37825	58.3755	2.37929	0.33643
2.38116	58.3943	2.3822	0.33763
2.38407	58.4133	2.38511	0.33891
2.38697	58.4326	2.38802	0.34024
2.38988	58.4521	2.39092	0.34163
2.39279	58.4718	2.39383	0.34305
2.3957	58.4917	2.39674	0.34448
2.3986	58.5118	2.39965	0.34588
2.40151	58.532	2.40256	0.34726
2.40442	58.5524	2.40547	0.34862
2.40733	58.573	2.40838	0.34998
2.41023	58.5937	2.41129	0.35135
2.41314	58.6146	2.41419	0.35273
2.41605	58.6355	2.4171	0.35407
2.41896	58.6566	2.42001	0.3553
2.42186	58.6778	2.42292	0.35639
2.42477	58.6991	2.42583	0.35733
2.42768	58.7204	2.42874	0.35813
2.43059	58.7418	2.43165	0.35879
2.43349	58.7633	2.43455	0.35935
2.4364	58.7848	2.43746	0.35986
2.43931	58.8064	2.44037	0.36039
2.44222	58.828	2.44328	0.36095
2.44512	58.8496	2.44619	0.3615
2.44803	58.8712	2.4491	0.36205
2.45094	58.8928	2.45201	0.36259
2.45385	58.9144	2.45492	0.36314
2.45675	58.9359	2.45782	0.36368
2.45966	58.9575	2.46073	0.36421
2.46257	58.9789	2.46364	0.36472
2.46547	59.0004	2.46655	0.36526
2.46838	59.0217	2.46946	0.36585
2.47129	59.043	2.47237	0.36649
2.4742	59.0642	2.47528	0.3672
2.4771	59.0853	2.47818	0.36798
2.48001	59.1062	2.48109	0.3688
2.48292	59.1271	2.484	0.36966
2.48583	59.1478	2.48691	0.37053
2.48873	59.1683	2.48982	0.37137
2.49164	59.1888	2.49273	0.37219
2.49455	59.209	2.49564	0.37299
2.49746	59.2291	2.49855	0.37378
2.50036	59.249	2.50145	0.37456
2.50327	59.2687	2.50436	0.37534
2.50618	59.2882	2.50727	0.3761
2.50909	59.3075	2.51018	0.37685
2.51199	59.3265	2.51309	0.3776
2.5149	59.3453	2.516	0.37834
2.51781	59.3639	2.51891	0.37908
2.52072	59.3822	2.52182	0.37981
2.52362	59.4002	2.52472	0.38053
2.52653	59.4179	2.52763	0.38124
2.52944	59.4354	2.53054	0.38196
2.53234	59.4526	2.53345	0.38267
2.53525	59.4694	2.53636	0.38337
2.53816	59.4859	2.53927	0.38407
2.54107	59.4952	2.54218	0.38477
2.54397	59.5044	2.54508	0.38547
2.54688	59.5136	2.54799	0.38617
2.54979	59.5228	2.5509	0.38686
2.5527	59.532	2.55381	0.38755
2.5556	59.5411	2.55672	0.38824
2.55851	59.5502	2.55963	0.38893
2.56142	59.5592	2.56254	0.38961
2.56433	59.568	2.56545	0.39028
2.56723	59.5768	2.56835	0.39098
2.57014	59.5855	2.57126	0.39174
2.57305	59.594	2.57417	0.39252
2.57596	59.6024	2.57708	0.39331
2.57886	59.6106	2.57999	0.39413
2.58177	59.6187	2.5829	0.39498
2.58468	59.6265	2.58581	0.39586
2.58759	59.6342	2.58871	0.39679
2.59049	59.6416	2.59162	0.39772
2.5934	59.6488	2.59453	0.3986
2.59631	59.663	2.59744	0.39947
2.59922	59.6774	2.60035	0.40033
2.60212	59.6919	2.60326	0.40118
2.60503	59.7064	2.60617	0.40199
2.60794	59.721	2.60908	0.40278
2.61084	59.7356	2.61198	0.40355
2.61375	59.7503	2.61489	0.40429
2.61666	59.765	2.6178	0.40497
2.61957	59.7797	2.62071	0.40552
2.62247	59.7945	2.62362	0.40591
2.62538	59.8092	2.62653	0.40617
2.62829	59.824	2.62944	0.40635
2.6312	59.8387	2.63234	0.40649
2.6341	59.8534	2.63525	0.40659
2.63701	59.868	2.63816	0.40667
2.63992	59.8827	2.64107	0.40678
2.64283	59.8972	2.64398	0.40687
2.64573	59.9117	2.64689	0.40696
2.64864	59.926	2.6498	0.40704
2.65155	59.9404	2.65271	0.40712
2.65446	59.9545	2.65561	0.40719
2.65736	59.9686	2.65852	0.40724
2.66027	59.9826	2.66143	0.40729
2.66318	59.9894	2.66434	0.40735
2.66609	60.0034	2.66725	0.40744
2.66899	60.0103	2.67016	0.40756
2.6719	60.0174	2.67307	0.4077
2.67481	60.0247	2.67597	0.40788
2.67771	60.0321	2.67888	0.40811
2.68062	60.0396	2.68179	0.4084
2.68353	60.0472	2.6847	0.40873
2.68644	60.055	2.68761	0.4091
2.68934	60.0629	2.69052	0.40952
2.69225	60.0708	2.69343	0.40998
2.69516	60.0788	2.69634	0.41048
2.69807	60.0869	2.69924	0.411
2.70097	60.095	2.70215	0.41152
2.70388	60.1031	2.70506	0.41206
2.70679	60.1113	2.70797	0.41262
2.7097	60.1194	2.71088	0.4132
2.7126	60.1275	2.71379	0.4138
2.71551	60.1356	2.7167	0.41442
2.71842	60.151	2.7196	0.41505
2.72133	60.1666	2.72251	0.4157
2.72423	60.1826	2.72542	0.41639
2.72714	60.1988	2.72833	0.41712
2.73005	60.2153	2.73124	0.4179
2.73296	60.232	2.73415	0.41875
2.73586	60.249	2.73706	0.41969
2.73877	60.2662	2.73997	0.4207
2.74168	60.2836	2.74287	0.42177
2.74458	60.3013	2.74578	0.42289
2.74749	60.3192	2.74869	0.42403
2.7504	60.3372	2.7516	0.4252
2.75331	60.3554	2.75451	0.42637
2.75621	60.3738	2.75742	0.42754
2.75912	60.3924	2.76033	0.42872
2.76203	60.4111	2.76323	0.4299
2.76494	60.43	2.76614	0.4311
2.76784	60.449	2.76905	0.4323
2.77075	60.4681	2.77196	0.43352
2.77366	60.4873	2.77487	0.43474
2.77657	60.5066	2.77778	0.43597
2.77947	60.526	2.78069	0.43722
2.78238	60.5455	2.7836	0.43848
2.78529	60.558	2.7865	0.43975
2.7882	60.571	2.78941	0.44103
2.7911	60.5844	2.79232	0.44232
2.79401	60.5981	2.79523	0.44362
2.79692	60.6123	2.79814	0.44494
2.79983	60.6267	2.80105	0.44627
2.80273	60.6415	2.80396	0.44762
2.80564	60.6566	2.80686	0.44898
2.80855	60.6721	2.80977	0.45035
2.81146	60.6878	2.81268	0.45173
2.81436	60.7038	2.81559	0.45313
2.81727	60.7201	2.8185	0.45457
2.82018	60.7366	2.82141	0.45605
2.82308	60.7534	2.82432	0.4575
2.82599	60.7703	2.82723	0.45887
2.8289	60.7875	2.83013	0.46013
2.83181	60.8049	2.83304	0.46126
2.83471	60.8225	2.83595	0.46225
2.83762	60.8402	2.83886	0.46312
2.84053	60.8581	2.84177	0.46394
2.84344	60.8761	2.84468	0.46477
2.84634	60.8942	2.84759	0.4657
2.84925	60.9125	2.85049	0.46673
2.85216	60.9308	2.8534	0.46785
2.85507	60.9492	2.85631	0.46903
2.85797	60.9677	2.85922	0.47026
2.86088	60.9863	2.86213	0.47151
2.86379	61.0049	2.86504	0.47275
2.8667	61.0235	2.86795	0.47397
2.8696	61.0421	2.87086	0.47519
2.87251	61.0607	2.87376	0.47642
2.87542	61.0793	2.87667	0.47765
2.87833	61.0979	2.87958	0.47888
2.88123	61.1164	2.88249	0.48012
2.88414	61.1349	2.8854	0.48136
2.88705	61.1532	2.88831	0.4826
2.88995	61.1715	2.89122	0.48385
2.89286	61.1897	2.89412	0.4851
2.89577	61.2151	2.89703	0.48635
2.89868	61.2334	2.89994	0.48761
2.90158	61.2516	2.90285	0.48888
2.90449	61.2696	2.90576	0.49015
2.9074	61.2805	2.90867	0.49143
2.91031	61.2989	2.91158	0.49272
2.91321	61.3104	2.91449	0.49401
2.91612	61.3294	2.91739	0.4953
2.91903	61.3489	2.9203	0.49661
2.92194	61.3689	2.92321	0.49792
2.92484	61.3893	2.92612	0.49923
2.92775	61.4101	2.92903	0.50056
2.93066	61.4313	2.93194	0.50189
2.93357	61.453	2.93485	0.50322
2.93647	61.4751	2.93775	0.50454
2.93938	61.4975	2.94066	0.50592
2.94229	61.5203	2.94357	0.50735
2.9452	61.5434	2.94648	0.5088
2.9481	61.5669	2.94939	0.5103
2.95101	61.5907	2.9523	0.5118
2.95392	61.6148	2.95521	0.51324
2.95683	61.6392	2.95812	0.51459
2.95973	61.6638	2.96102	0.51583
2.96264	61.6888	2.96393	0.51693
2.96555	61.714	2.96684	0.51794
2.96845	61.7394	2.96975	0.51891
2.97136	61.7651	2.97266	0.51984
2.97427	61.7909	2.97557	0.52075
2.97718	61.817	2.97848	0.52169
2.98008	61.8432	2.98138	0.52262
2.98299	61.8696	2.98429	0.52354
2.9859	61.8961	2.9872	0.52446
2.98881	61.9228	2.99011	0.52537
2.99171	61.9496	2.99302	0.52628
2.99462	61.9766	2.99593	0.52718
2.99753	62.0036	2.99884	0.52808
3.00044	62.0307	3.00175	0.52897
3.00334	62.0579	3.00465	0.52987
3.00625	62.0851	3.00756	0.53075
3.00916	62.1123	3.01047	0.53164
3.01207	62.1396	3.01338	0.53252
3.01497	62.1669	3.01629	0.5334
3.01788	62.1942	3.0192	0.53427
3.02079	62.2215	3.02211	0.53514
3.0237	62.2487	3.02501	0.53601
3.0266	62.2759	3.02792	0.53688
3.02951	62.303	3.03083	0.53775
3.03242	62.3301	3.03374	0.53861
3.03532	62.3501	3.03665	0.53947
3.03823	62.3704	3.03956	0.54033
3.04114	62.3909	3.04247	0.54118
3.04405	62.4116	3.04538	0.54202
3.04695	62.4325	3.04828	0.54285
3.04986	62.4536	3.05119	0.54369
3.05277	62.4748	3.0541	0.54458
3.05568	62.4962	3.05701	0.54553
3.05858	62.5177	3.05992	0.54655
3.06149	62.5393	3.06283	0.54766
3.0644	62.561	3.06574	0.5489
3.06731	62.5828	3.06864	0.55019
3.07021	62.6046	3.07155	0.5515
3.07312	62.6265	3.07446	0.55274
3.07603	62.6484	3.07737	0.55391
3.07894	62.6703	3.08028	0.555
3.08184	62.6922	3.08319	0.55602
3.08475	62.714	3.0861	0.55696
3.08766	62.7358	3.08901	0.55785
3.09057	62.7576	3.09191	0.55874
3.09347	62.7792	3.09482	0.55967
3.09638	62.8007	3.09773	0.5606
3.09929	62.8221	3.10064	0.56154
3.1022	62.8434	3.10355	0.56248
3.1051	62.8645	3.10646	0.56342
3.10801	62.8855	3.10937	0.56437
3.11092	62.9062	3.11227	0.56533
3.11382	62.9267	3.11518	0.56629
3.11673	62.9471	3.11809	0.56726
3.11964	62.9671	3.121	0.56824
3.12255	62.9869	3.12391	0.56922
3.12545	63.0138	3.12682	0.57022
3.12836	63.0407	3.12973	0.57122
3.13127	63.0676	3.13264	0.57223
3.13418	63.0946	3.13554	0.57325
3.13708	63.1215	3.13845	0.57428
3.13999	63.1486	3.14136	0.57533
3.1429	63.1755	3.14427	0.57638
3.14581	63.2025	3.14718	0.57744
3.14871	63.2294	3.15009	0.57852
3.15162	63.2563	3.153	0.5796
3.15453	63.2831	3.1559	0.5807
3.15744	63.3098	3.15881	0.58182
3.16034	63.3295	3.16172	0.58294
3.16325	63.3494	3.16463	0.58408
3.16616	63.3695	3.16754	0.58522
3.16907	63.3898	3.17045	0.58637
3.17197	63.4104	3.17336	0.58754
3.17488	63.431	3.17627	0.58875
3.17779	63.4519	3.17917	0.58998
3.18069	63.4729	3.18208	0.59123
3.1836	63.494	3.18499	0.59256
3.18651	63.5152	3.1879	0.59396
3.18942	63.5365	3.19081	0.59537
3.19232	63.5578	3.19372	0.59676
3.19523	63.5792	3.19663	0.59807
3.19814	63.6007	3.19953	0.59926
3.20105	63.6221	3.20244	0.60035
3.20395	63.6436	3.20535	0.60136
3.20686	63.665	3.20826	0.60225
3.20977	63.6863	3.21117	0.60309
3.21268	63.7077	3.21408	0.60394
3.21558	63.7289	3.21699	0.60483
3.21849	63.7501	3.2199	0.60572
3.2214	63.7711	3.2228	0.6066
3.22431	63.792	3.22571	0.60749
3.22721	63.8128	3.22862	0.60838
3.23012	63.8264	3.23153	0.60928
3.23303	63.8402	3.23444	0.61017
3.23594	63.8542	3.23735	0.61107
3.23884	63.8683	3.24026	0.61197
3.24175	63.8824	3.24316	0.61288
3.24466	63.8967	3.24607	0.61379
3.24757	63.9184	3.24898	0.6147
3.25047	63.9331	3.25189	0.61562
3.25338	63.9552	3.2548	0.61654
3.25629	63.9776	3.25771	0.61747
3.25919	64.0004	3.26062	0.61841
3.2621	64.0235	3.26353	0.61934
3.26501	64.0469	3.26643	0.62029
3.26792	64.0707	3.26934	0.62124
3.27082	64.0946	3.27225	0.6222
3.27373	64.1189	3.27516	0.62316
3.27664	64.1433	3.27807	0.62411
3.27955	64.168	3.28098	0.62508
3.28245	64.1929	3.28389	0.62607
3.28536	64.218	3.28679	0.62708
3.28827	64.2433	3.2897	0.62813
3.29118	64.2687	3.29261	0.62924
3.29408	64.2942	3.29552	0.63041
3.29699	64.3199	3.29843	0.63164
3.2999	64.3456	3.30134	0.63292
3.30281	64.3715	3.30425	0.63422
3.30571	64.3974	3.30716	0.63554
3.30862	64.4233	3.31006	0.63685
3.31153	64.4492	3.31297	0.6382
3.31444	64.4752	3.31588	0.63953
3.31734	64.5012	3.31879	0.64082
3.32025	64.5202	3.3217	0.642
3.32316	64.5394	3.32461	0.64305
3.32606	64.559	3.32752	0.64394
3.32897	64.5788	3.33042	0.64469
3.33188	64.5989	3.33333	0.6453
3.33479	64.6192	3.33624	0.6458
3.33769	64.6397	3.33915	0.64626
3.3406	64.6604	3.34206	0.64673
3.34351	64.6813	3.34497	0.64722
3.34642	64.7022	3.34788	0.6477
3.34932	64.7233	3.35079	0.64818
3.35223	64.7445	3.35369	0.64864
3.35514	64.7658	3.3566	0.64911
3.35805	64.7871	3.35951	0.64956
3.36095	64.8084	3.36242	0.65001
3.36386	64.8298	3.36533	0.65045
3.36677	64.8512	3.36824	0.65089
3.36968	64.8798	3.37115	0.65132
3.37258	64.9087	3.37405	0.65174
3.37549	64.938	3.37696	0.65216
3.3784	64.9674	3.37987	0.65257
3.38131	64.9972	3.38278	0.65297
3.38421	65.0272	3.38569	0.65337
3.38712	65.0574	3.3886	0.65376
3.39003	65.0878	3.39151	0.65415
3.39294	65.1184	3.39442	0.65452
3.39584	65.1491	3.39732	0.6549
3.39875	65.18	3.40023	0.65525
3.40166	65.211	3.40314	0.65558
3.40456	65.2421	3.40605	0.65593
3.40747	65.2734	3.40896	0.65632
3.41038	65.3047	3.41187	0.65676
3.41329	65.336	3.41478	0.65725
3.41619	65.3674	3.41768	0.6578
3.4191	65.3988	3.42059	0.65839
3.42201	65.4233	3.4235	0.659
3.42492	65.4481	3.42641	0.65959
3.42782	65.4802	3.42932	0.66014
3.43073	65.5122	3.43223	0.66066
3.43364	65.5372	3.43514	0.6612
3.43655	65.5625	3.43805	0.66181
3.43945	65.588	3.44095	0.6625
3.44236	65.6137	3.44386	0.6632
3.44527	65.6396	3.44677	0.66386
3.44818	65.6657	3.44968	0.66443
3.45108	65.692	3.45259	0.66487
3.45399	65.7184	3.4555	0.66516
3.4569	65.7448	3.45841	0.6653
3.45981	65.7714	3.46131	0.66533
3.46271	65.7981	3.46422	0.66532
3.46562	65.8248	3.46713	0.66532
3.46853	65.8516	3.47004	0.66535
3.47143	65.8783	3.47295	0.66537
3.47434	65.905	3.47586	0.66539
3.47725	65.9317	3.47877	0.66541
3.48016	65.9583	3.48168	0.66541
3.48306	65.9849	3.48458	0.66542
3.48597	66.0114	3.48749	0.66542
3.48888	66.0377	3.4904	0.66541
3.49179	66.0712	3.49331	0.6654
3.49469	66.1049	3.49622	0.66539
3.4976	66.1388	3.49913	0.66536
3.50051	66.1729	3.50204	0.66532
3.50342	66.2071	3.50494	0.66529
3.50632	66.2414	3.50785	0.66534
3.50923	66.2758	3.51076	0.66547
3.51214	66.3103	3.51367	0.66561
3.51505	66.3449	3.51658	0.66572
3.51795	66.3795	3.51949	0.66574
3.52086	66.4142	3.5224	0.66565
3.52377	66.4489	3.52531	0.66542
3.52668	66.4836	3.52821	0.66503
3.52958	66.5183	3.53112	0.66451
3.53249	66.5529	3.53403	0.66393
3.5354	66.5875	3.53694	0.66336
3.5383	66.6221	3.53985	0.66279
3.54121	66.6565	3.54276	0.66221
3.54412	66.6908	3.54567	0.66161
3.54703	66.7251	3.54857	0.66097
3.54993	66.7591	3.55148	0.66031
3.55284	66.7931	3.55439	0.65966
3.55575	66.8268	3.5573	0.65903
3.55866	66.8604	3.56021	0.65845
3.56156	66.8937	3.56312	0.65794
3.56447	66.9268	3.56603	0.6575
3.56738	66.9597	3.56894	0.65711
3.57029	66.9923	3.57184	0.65678
3.57319	67.0246	3.57475	0.65647
3.5761	67.0566	3.57766	0.65616
3.57901	67.0814	3.58057	0.65584
3.58192	67.1131	3.58348	0.65552
3.58482	67.1375	3.58639	0.65521
3.58773	67.1619	3.5893	0.65491
3.59064	67.1863	3.5922	0.65461
3.59355	67.2106	3.59511	0.65432
3.59645	67.2348	3.59802	0.65407
3.59936	67.2589	3.60093	0.65384
3.60227	67.2829	3.60384	0.65358
3.60518	67.3067	3.60675	0.65324
3.60808	67.3303	3.60966	0.65276
3.61099	67.3538	3.61257	0.65214
3.6139	67.377	3.61547	0.65141
3.6168	67.4001	3.61838	0.65061
3.61971	67.4301	3.62129	0.64978
3.62262	67.4603	3.6242	0.64899
3.62553	67.4905	3.62711	0.64828
3.62843	67.5208	3.63002	0.64767
3.63134	67.5511	3.63293	0.6471
3.63425	67.5814	3.63583	0.64655
3.63716	67.6117	3.63874	0.64598
3.64006	67.642	3.64165	0.64539
3.64297	67.6723	3.64456	0.64479
3.64588	67.7024	3.64747	0.6442
3.64879	67.7326	3.65038	0.6436
3.65169	67.7626	3.65329	0.643
3.6546	67.7925	3.6562	0.6424
3.65751	67.8223	3.6591	0.6418
3.66042	67.8519	3.66201	0.6412
3.66332	67.8814	3.66492	0.6406
3.66623	67.9107	3.66783	0.64
3.66914	67.9397	3.67074	0.6394
3.67205	67.9686	3.67365	0.6388
3.67495	67.9972	3.67656	0.6382
3.67786	68.0256	3.67946	0.63761
3.68077	68.0537	3.68237	0.63702
3.68367	68.0815	3.68528	0.63642
3.68658	68.1091	3.68819	0.63581
3.68949	68.1363	3.6911	0.63522
3.6924	68.1631	3.69401	0.63469
3.6953	68.1827	3.69692	0.63422
3.69821	68.2022	3.69983	0.63385
3.70112	68.2216	3.70273	0.63356
3.70403	68.241	3.70564	0.63325
3.70693	68.2604	3.70855	0.63287
3.70984	68.2796	3.71146	0.63244
3.71275	68.2986	3.71437	0.63196
3.71566	68.3175	3.71728	0.63139
3.71856	68.3363	3.72019	0.63073
3.72147	68.3548	3.72309	0.62999
3.72438	68.3732	3.726	0.62916
3.72729	68.3913	3.72891	0.6283
3.73019	68.4091	3.73182	0.62741
3.7331	68.4267	3.73473	0.62642
3.73601	68.444	3.73764	0.62537
3.73892	68.4609	3.74055	0.62433
3.74182	68.4775	3.74346	0.62332
3.74473	68.5011	3.74636	0.62232
3.74764	68.5246	3.74927	0.62131
3.75055	68.5481	3.75218	0.62032
3.75345	68.5715	3.75509	0.61934
3.75636	68.5948	3.758	0.61841
3.75927	68.6181	3.76091	0.61756
3.76217	68.6412	3.76382	0.61679
3.76508	68.6642	3.76672	0.61612
3.76799	68.687	3.76963	0.61554
3.7709	68.7097	3.77254	0.61505
3.7738	68.7322	3.77545	0.61465
3.77671	68.7545	3.77836	0.6143
3.77962	68.7765	3.78127	0.61399
3.78253	68.7984	3.78418	0.61371
3.78543	68.8199	3.78709	0.61341
3.78834	68.8412	3.78999	0.61311
3.79125	68.8622	3.7929	0.6128
3.79416	68.876	3.79581	0.6125
3.79706	68.8897	3.79872	0.61221
3.79997	68.9035	3.80163	0.61192
3.80288	68.9173	3.80454	0.61163
3.80579	68.931	3.80745	0.61135
3.80869	68.9446	3.81035	0.61108
3.8116	68.9582	3.81326	0.61082
3.81451	68.979	3.81617	0.61056
3.81742	69	3.81908	0.61031
3.82032	69.0212	3.82199	0.61007
3.82323	69.0427	3.8249	0.60984
3.82614	69.0643	3.82781	0.60962
3.82904	69.0861	3.83072	0.6094
3.83195	69.108	3.83362	0.6092
3.83486	69.13	3.83653	0.60901
3.83777	69.1522	3.83944	0.60883
3.84067	69.1745	3.84235	0.60866
3.84358	69.1968	3.84526	0.60851
3.84649	69.2192	3.84817	0.60836
3.8494	69.2416	3.85108	0.60823
3.8523	69.2641	3.85398	0.60811
3.85521	69.2865	3.85689	0.60803
3.85812	69.309	3.8598	0.60795
3.86103	69.3314	3.86271	0.60785
3.86393	69.3538	3.86562	0.60774
3.86684	69.3761	3.86853	0.60757
3.86975	69.3983	3.87144	0.60729
3.87266	69.4204	3.87435	0.60691
3.87556	69.4424	3.87725	0.60641
3.87847	69.4643	3.88016	0.60582
3.88138	69.486	3.88307	0.60516
3.88429	69.5075	3.88598	0.60449
3.88719	69.5289	3.88889	0.6038
3.8901	69.5501	3.8918	0.60312
3.89301	69.571	3.89471	0.60247
3.89592	69.5917	3.89761	0.60185
3.89882	69.6121	3.90052	0.60124
3.90173	69.6322	3.90343	0.60065
3.90464	69.6594	3.90634	0.60008
3.90754	69.6866	3.90925	0.59951
3.91045	69.7138	3.91216	0.59893
3.91336	69.7411	3.91507	0.59834
3.91627	69.7683	3.91798	0.59771
3.91917	69.7887	3.92088	0.59704
3.92208	69.8093	3.92379	0.59633
3.92499	69.8302	3.9267	0.59559
3.9279	69.8514	3.92961	0.59485
3.9308	69.8729	3.93252	0.59412
3.93371	69.8947	3.93543	0.59341
3.93662	69.9167	3.93834	0.59272
3.93953	69.9389	3.94124	0.59208
3.94243	69.9613	3.94415	0.59147
3.94534	69.9839	3.94706	0.59088
3.94825	70.0066	3.94997	0.59033
3.95116	70.0296	3.95288	0.5898
3.95406	70.0526	3.95579	0.58928
3.95697	70.0758	3.9587	0.58878
3.95988	70.099	3.96161	0.58832
3.96279	70.1223	3.96451	0.58794
3.96569	70.1458	3.96742	0.58765
3.9686	70.1692	3.97033	0.58746
3.97151	70.1927	3.97324	0.5874
3.97441	70.2161	3.97615	0.58747
3.97732	70.2396	3.97906	0.58757
3.98023	70.2631	3.98197	0.58767
3.98314	70.2865	3.98487	0.58767
3.98604	70.3098	3.98778	0.58753
3.98895	70.3331	3.99069	0.58725
3.99186	70.3562	3.9936	0.58681
3.99477	70.3793	3.99651	0.58626
3.99767	70.4022	3.99942	0.58564
4.00058	70.4249	4.00233	0.58503
4.00349	70.4476	4.00524	0.58446
4.0064	70.4773	4.00814	0.58391
4.0093	70.5071	4.01105	0.58343
4.01221	70.5299	4.01396	0.58302
4.01512	70.5523	4.01687	0.58266
4.01803	70.5819	4.01978	0.58235
4.02093	70.6115	4.02269	0.58209
4.02384	70.6412	4.0256	0.58188
4.02675	70.671	4.0285	0.58171
4.02966	70.6939	4.03141	0.5816
4.03256	70.7241	4.03432	0.58153
4.03547	70.7543	4.03723	0.5815
4.03838	70.7776	4.04014	0.58152
4.04129	70.8012	4.04305	0.58158
4.04419	70.8251	4.04596	0.58168
4.0471	70.8494	4.04887	0.58183
4.05001	70.8739	4.05177	0.58201
4.05291	70.8987	4.05468	0.58225
4.05582	70.9237	4.05759	0.58253
4.05873	70.949	4.0605	0.58282
4.06164	70.9745	4.06341	0.58314
4.06454	71.0002	4.06632	0.58346
4.06745	71.0261	4.06923	0.58376
4.07036	71.0522	4.07213	0.58407
4.07327	71.0784	4.07504	0.58438
4.07617	71.1047	4.07795	0.58463
4.07908	71.1311	4.08086	0.58479
4.08199	71.1577	4.08377	0.58487
4.0849	71.1843	4.08668	0.58485
4.0878	71.2109	4.08959	0.58477
4.09071	71.2377	4.0925	0.58469
4.09362	71.2644	4.0954	0.58462
4.09653	71.2911	4.09831	0.58462
4.09943	71.3178	4.10122	0.58475
4.10234	71.3445	4.10413	0.585
4.10525	71.3712	4.10704	0.58532
4.10816	71.3978	4.10995	0.58571
4.11106	71.4243	4.11286	0.58616
4.11397	71.4506	4.11576	0.58665
4.11688	71.4769	4.11867	0.58718
4.11978	71.5031	4.12158	0.58777
4.12269	71.529	4.12449	0.58841
4.1256	71.5549	4.1274	0.5891
4.12851	71.5805	4.13031	0.58983
4.13141	71.6059	4.13322	0.59061
4.13432	71.6311	4.13613	0.59144
4.13723	71.6491	4.13903	0.5923
4.14014	71.6741	4.14194	0.59322
4.14304	71.692	4.14485	0.59417
4.14595	71.7098	4.14776	0.59516
4.14886	71.7277	4.15067	0.5962
4.15177	71.7456	4.15358	0.59728
4.15467	71.7635	4.15649	0.59841
4.15758	71.7814	4.15939	0.59956
4.16049	71.7992	4.1623	0.60068
4.1634	71.8242	4.16521	0.60178
4.1663	71.8422	4.16812	0.60288
4.16921	71.8674	4.17103	0.60397
4.17212	71.8928	4.17394	0.60506
4.17503	71.9185	4.17685	0.60615
4.17793	71.9443	4.17976	0.60727
4.18084	71.9703	4.18266	0.60842
4.18375	71.9964	4.18557	0.60961
4.18666	72.0227	4.18848	0.61082
4.18956	72.0491	4.19139	0.61203
4.19247	72.0756	4.1943	0.61327
4.19538	72.1022	4.19721	0.61459
4.19828	72.1288	4.20012	0.61596
4.20119	72.1555	4.20303	0.6173
4.2041	72.1822	4.20593	0.61859
4.20701	72.209	4.20884	0.61984
4.20991	72.2357	4.21175	0.62104
4.21282	72.2624	4.21466	0.6222
4.21573	72.2891	4.21757	0.62334
4.21864	72.3157	4.22048	0.62448
4.22154	72.3422	4.22339	0.62567
4.22445	72.3686	4.22629	0.62694
4.22736	72.3949	4.2292	0.62826
4.23027	72.4211	4.23211	0.62961
4.23317	72.4472	4.23502	0.63099
4.23608	72.4731	4.23793	0.6324
4.23899	72.4988	4.24084	0.63385
4.2419	72.5243	4.24375	0.63533
4.2448	72.5496	4.24666	0.63684
4.24771	72.5746	4.24956	0.63838
4.25062	72.5994	4.25247	0.63994
4.25353	72.624	4.25538	0.64153
4.25643	72.6482	4.25829	0.64315
4.25934	72.6652	4.2612	0.64478
4.26225	72.6822	4.26411	0.64645
4.26515	72.6992	4.26702	0.64813
4.26806	72.7162	4.26992	0.64983
4.27097	72.7332	4.27283	0.65155
4.27388	72.7501	4.27574	0.65329
4.27678	72.7669	4.27865	0.65504
4.27969	72.791	4.28156	0.65681
4.2826	72.8153	4.28447	0.65859
4.28551	72.8398	4.28738	0.66038
4.28841	72.8645	4.29029	0.66218
4.29132	72.8894	4.29319	0.664
4.29423	72.9144	4.2961	0.66582
4.29714	72.9396	4.29901	0.66764
4.30004	72.965	4.30192	0.66947
4.30295	72.9904	4.30483	0.67131
4.30586	73.016	4.30774	0.67317
4.30877	73.0416	4.31065	0.675
4.31167	73.0673	4.31355	0.67665
4.31458	73.0931	4.31646	0.67826
4.31749	73.1188	4.31937	0.67986
4.3204	73.1446	4.32228	0.68137
4.3233	73.1704	4.32519	0.68276
4.32621	73.1961	4.3281	0.684
4.32912	73.2218	4.33101	0.68513
4.33203	73.2474	4.33392	0.68615
4.33493	73.273	4.33682	0.68709
4.33784	73.2984	4.33973	0.68791
4.34075	73.3238	4.34264	0.68862
4.34365	73.349	4.34555	0.68934
4.34656	73.3741	4.34846	0.69008
4.34947	73.3989	4.35137	0.69082
4.35238	73.4237	4.35428	0.69155
4.35528	73.4482	4.35718	0.69229
4.35819	73.4655	4.36009	0.6931
4.3611	73.4829	4.363	0.69394
4.36401	73.5005	4.36591	0.69482
4.36691	73.5181	4.36882	0.69573
4.36982	73.5357	4.37173	0.69669
4.37273	73.5534	4.37464	0.69865
4.37564	73.5711	4.37755	0.70056
4.37854	73.5961	4.38045	0.70241
4.38145	73.6214	4.38336	0.7042
4.38436	73.647	4.38627	0.70595
4.38727	73.6729	4.38918	0.70763
4.39017	73.6991	4.39209	0.70926
4.39308	73.7255	4.395	0.71084
4.39599	73.7521	4.39791	0.71235
4.3989	73.779	4.40081	0.71382
4.4018	73.8061	4.40372	0.71522
4.40471	73.8333	4.40663	0.71657
4.40762	73.8608	4.40954	0.71786
4.41052	73.8883	4.41245	0.7191
4.41343	73.916	4.41536	0.72029
4.41634	73.9438	4.41827	0.72142
4.41925	73.9717	4.42118	0.72247
4.42215	73.9997	4.42408	0.72346
4.42506	74.0277	4.42699	0.72434
4.42797	74.0558	4.4299	0.72511
4.43088	74.0839	4.43281	0.72576
4.43378	74.112	4.43572	0.72629
4.43669	74.1401	4.43863	0.7267
4.4396	74.1682	4.44154	0.72702
4.44251	74.1962	4.44444	0.72726
4.44541	74.2241	4.44735	0.72742
4.44832	74.252	4.45026	0.7275
4.45123	74.2798	4.45317	0.72752
4.45414	74.3074	4.45608	0.72751
4.45704	74.3349	4.45899	0.72747
4.45995	74.3623	4.4619	0.72745
4.46286	74.3895	4.46481	0.72743
4.46577	74.4165	4.46771	0.72744
4.46867	74.4363	4.47062	0.72746
4.47158	74.4563	4.47353	0.72749
4.47449	74.4763	4.47644	0.72793
4.47739	74.4965	4.47935	0.72835
4.4803	74.5167	4.48226	0.72874
4.48321	74.537	4.48517	0.72912
4.48612	74.5572	4.48807	0.72949
4.48902	74.5775	4.49098	0.72984
4.49193	74.5978	4.49389	0.73018
4.49484	74.618	4.4968	0.7305
4.49775	74.6381	4.49971	0.7308
4.50065	74.6582	4.50262	0.73108
4.50356	74.6855	4.50553	0.73134
4.50647	74.713	4.50844	0.73158
4.50938	74.7407	4.51134	0.73181
4.51228	74.7686	4.51425	0.73202
4.51519	74.7967	4.51716	0.73216
4.5181	74.825	4.52007	0.73226
4.52101	74.8534	4.52298	0.73234
4.52391	74.8819	4.52589	0.73235
4.52682	74.9105	4.5288	0.73229
4.52973	74.9392	4.5317	0.73215
4.53264	74.968	4.53461	0.73194
4.53554	74.9969	4.53752	0.73168
4.53845	75.0257	4.54043	0.73138
4.54136	75.0546	4.54334	0.73098
4.54427	75.0766	4.54625	0.73043
4.54717	75.0989	4.54916	0.72974
4.55008	75.1215	4.55207	0.72889
4.55299	75.1444	4.55497	0.72787
4.55589	75.1675	4.55788	0.7267
4.5588	75.1909	4.56079	0.7254
4.56171	75.2146	4.5637	0.72402
4.56462	75.2384	4.56661	0.72264
4.56752	75.2625	4.56952	0.72124
4.57043	75.2867	4.57243	0.71981
4.57334	75.311	4.57533	0.71833
4.57625	75.3355	4.57824	0.71679
4.57915	75.3601	4.58115	0.71523
4.58206	75.3847	4.58406	0.71367
4.58497	75.4094	4.58697	0.71214
4.58788	75.4342	4.58988	0.71064
4.59078	75.459	4.59279	0.70918
4.59369	75.4837	4.5957	0.70774
4.5966	75.5085	4.5986	0.70632
4.59951	75.5332	4.60151	0.70488
4.60241	75.5578	4.60442	0.7034
4.60532	75.5823	4.60733	0.70189
4.60823	75.6068	4.61024	0.70035
4.61114	75.6311	4.61315	0.69874
4.61404	75.6625	4.61606	0.69706
4.61695	75.6799	4.61896	0.69527
4.61986	75.6975	4.62187	0.69338
4.62276	75.7224	4.62478	0.69139
4.62567	75.7479	4.62769	0.6893
4.62858	75.7738	4.6306	0.68713
4.63149	75.8001	4.63351	0.68492
4.63439	75.8269	4.63642	0.68272
4.6373	75.854	4.63933	0.68052
4.64021	75.8815	4.64223	0.67824
4.64312	75.9093	4.64514	0.67582
4.64602	75.9375	4.64805	0.67323
4.64893	75.9659	4.65096	0.67047
4.65184	75.9947	4.65387	0.66758
4.65475	76.0237	4.65678	0.66459
4.65765	76.0529	4.65969	0.66154
4.66056	76.0823	4.66259	0.65849
4.66347	76.1119	4.6655	0.65549
4.66638	76.1418	4.66841	0.65253
4.66928	76.1717	4.67132	0.64958
4.67219	76.2018	4.67423	0.64658
4.6751	76.232	4.67714	0.64354
4.67801	76.2623	4.68005	0.64046
4.68091	76.2926	4.68296	0.63736
4.68382	76.323	4.68586	0.63422
4.68673	76.3535	4.68877	0.63104
4.68964	76.3839	4.69168	0.62783
4.69254	76.4143	4.69459	0.62459
4.69545	76.4447	4.6975	0.6213
4.69836	76.475	4.70041	0.61798
4.70126	76.5052	4.70332	0.61462
4.70417	76.5353	4.70622	0.61122
4.70708	76.5654	4.70913	0.6078
4.70999	76.5952	4.71204	0.60432
4.71289	76.6249	4.71495	0.60078
4.7158	76.6544	4.71786	0.59716
4.71871	76.6837	4.72077	0.5935
4.72162	76.7201	4.72368	0.5898
4.72452	76.7493	4.72659	0.58603
4.72743	76.7855	4.72949	0.58219
4.73034	76.8218	4.7324	0.57825
4.73325	76.8581	4.73531	0.57421
4.73615	76.8945	4.73822	0.57008
4.73906	76.9309	4.74113	0.56587
4.74197	76.9673	4.74404	0.56162
4.74488	77.0036	4.74695	0.5574
4.74778	77.04	4.74985	0.55325
4.75069	77.0763	4.75276	0.54912
4.7536	77.1125	4.75567	0.54494
4.75651	77.1486	4.75858	0.54065
4.75941	77.1846	4.76149	0.53621
4.76232	77.2274	4.7644	0.5316
4.76523	77.2628	4.76731	0.52682
4.76813	77.305	4.77022	0.52193
4.77104	77.3466	4.77312	0.51696
4.77395	77.3878	4.77603	0.51199
4.77686	77.4283	4.77894	0.50701
4.77976	77.4683	4.78185	0.50201
4.78267	77.5078	4.78476	0.49698
4.78558	77.5466	4.78767	0.49192
4.78849	77.5848	4.79058	0.48683
4.79139	77.6224	4.79348	0.48171
4.7943	77.6593	4.79639	0.47655
4.79721	77.6956	4.7993	0.47136
4.80012	77.7312	4.80221	0.46614
4.80302	77.7661	4.80512	0.46089
4.80593	77.8004	4.80803	0.45559
4.80884	77.8339	4.81094	0.45027
4.81175	77.8667	4.81385	0.4449
4.81465	77.8988	4.81675	0.4395
4.81756	77.9301	4.81966	0.43406
4.82047	77.9607	4.82257	0.42862
4.82338	77.9905	4.82548	0.42315
4.82628	78.0195	4.82839	0.41761
4.82919	78.0476	4.8313	0.41194
4.8321	78.075	4.83421	0.40612
4.83501	78.1015	4.83711	0.40007
4.83791	78.1271	4.84002	0.39379
4.84082	78.1589	4.84293	0.38731
4.84373	78.1967	4.84584	0.38069
4.84663	78.2337	4.84875	0.37396
4.84954	78.2697	4.85166	0.36717
4.85245	78.3049	4.85457	0.36037
4.85536	78.3392	4.85748	0.35358
4.85826	78.3725	4.86038	0.34681
4.86117	78.4049	4.86329	0.34008
4.86408	78.4364	4.8662	0.33334
4.86699	78.467	4.86911	0.32661
4.86989	78.4967	4.87202	0.31993
4.8728	78.5253	4.87493	0.31327
4.87571	78.5531	4.87784	0.3066
4.87862	78.5798	4.88074	0.29989
4.88152	78.6057	4.88365	0.29317
4.88443	78.6305	4.88656	0.28644
4.88734	78.6543	4.88947	0.27969
4.89025	78.6772	4.89238	0.27293
4.89315	78.6991	4.89529	0.26619
4.89606	78.7199	4.8982	0.25945
4.89897	78.7398	4.90111	0.25265
4.90188	78.7586	4.90401	0.24575
4.90478	78.7764	4.90692	0.2387
4.90769	78.7932	4.90983	0.2315
4.9106	78.8089	4.91274	0.22413
4.9135	78.8306	4.91565	0.21663
4.91641	78.8439	4.91856	0.20901
4.91932	78.8631	4.92147	0.20134
4.92223	78.8809	4.92437	0.19367
4.92513	78.8972	4.92728	0.18601
4.92804	78.9122	4.93019	0.17834
4.93095	78.9257	4.9331	0.17065
4.93386	78.9378	4.93601	0.16294
4.93676	78.9484	4.93892	0.15522
4.93967	78.9577	4.94183	0.14748
4.94258	78.9728	4.94474	0.13972
4.94549	78.9868	4.94764	0.13195
4.94839	78.9997	4.95055	0.12416
4.9513	79.0115	4.95346	0.11635
4.95421	79.0223	4.95637	0.10852
4.95712	79.032	4.95928	0.10069
4.96002	79.0406	4.96219	0.09286
4.96293	79.0481	4.9651	0.08498
4.96584	79.0545	4.968	0.07704
4.96875	79.0598	4.97091	0.06903
4.97165	79.0641	4.97382	0.06093
4.97456	79.0672	4.97673	0.05275
4.97747	79.0693	4.97964	0.04451
4.98038	79.0703	4.98255	0.03622
4.98328	79.0703	4.98546	0.02791
4.98619	79.0691	4.98837	0.01961
4.9891	79.0668	4.99127	0.01132
4.992	79.0635	4.99418	0.00301
4.99491	79.0591	4.99709	-0.00529
4.99782	79.0536	5	-0.01358
5.00073	79.047	5.00291	-0.02186
5.00363	79.0393	5.00582	-0.0301
5.00654	79.0306	5.00873	-0.03829
5.00945	79.0207	5.01163	-0.04641
5.01236	79.0168	5.01454	-0.05446
5.01526	79.0113	5.01745	-0.06245
5.01817	79.0045	5.02036	-0.07039
5.02108	78.9893	5.02327	-0.0783
5.02399	78.98	5.02618	-0.08619
5.02689	78.9692	5.02909	-0.09405
5.0298	78.957	5.032	-0.10192
5.03271	78.9434	5.0349	-0.10977
5.03562	78.9284	5.03781	-0.11761
5.03852	78.912	5.04072	-0.12547
5.04143	78.8941	5.04363	-0.1333
5.04434	78.8749	5.04654	-0.14109
5.04725	78.8543	5.04945	-0.14884
5.05015	78.8322	5.05236	-0.1565
5.05306	78.8161	5.05526	-0.16403
5.05597	78.799	5.05817	-0.17143
5.05887	78.7808	5.06108	-0.17869
5.06178	78.7616	5.06399	-0.18583
5.06469	78.7414	5.0669	-0.19289
5.0676	78.7202	5.06981	-0.1999
5.0705	78.698	5.07272	-0.20687
5.07341	78.6749	5.07563	-0.21382
5.07632	78.6507	5.07853	-0.22078
5.07923	78.6256	5.08144	-0.22774
5.08213	78.5995	5.08435	-0.23469
5.08504	78.5724	5.08726	-0.24163
5.08795	78.5444	5.09017	-0.24856
5.09086	78.5154	5.09308	-0.25549
5.09376	78.4855	5.09599	-0.2624
5.09667	78.4547	5.09889	-0.26931
5.09958	78.4229	5.1018	-0.27621
5.10249	78.3902	5.10471	-0.2831
5.10539	78.3566	5.10762	-0.28999
5.1083	78.3221	5.11053	-0.29689
5.11121	78.2867	5.11344	-0.30379
5.11412	78.2504	5.11635	-0.31067
5.11702	78.2133	5.11926	-0.31752
5.11993	78.1752	5.12216	-0.32432
5.12284	78.1363	5.12507	-0.331
5.12575	78.0965	5.12798	-0.3375
5.12865	78.0632	5.13089	-0.34379
5.13156	78.0294	5.1338	-0.34987
5.13447	77.9951	5.13671	-0.35577
5.13737	77.9604	5.13962	-0.36152
5.14028	77.9252	5.14252	-0.36718
5.14319	77.8895	5.14543	-0.37278
5.1461	77.8534	5.14834	-0.37837
5.149	77.8169	5.15125	-0.38396
5.15191	77.78	5.15416	-0.38952
5.15482	77.7427	5.15707	-0.39509
5.15773	77.7049	5.15998	-0.40068
5.16063	77.6668	5.16289	-0.40631
5.16354	77.6283	5.16579	-0.41199
5.16645	77.5895	5.1687	-0.41771
5.16936	77.5503	5.17161	-0.42346
5.17226	77.5108	5.17452	-0.42923
5.17517	77.4709	5.17743	-0.43498
5.17808	77.4307	5.18034	-0.44069
5.18099	77.3972	5.18325	-0.44635
5.18389	77.356	5.18615	-0.45197
5.1868	77.3215	5.18906	-0.45757
5.18971	77.2864	5.19197	-0.46317
5.19262	77.2507	5.19488	-0.46873
5.19552	77.2144	5.19779	-0.47422
5.19843	77.1775	5.2007	-0.47966
5.20134	77.1474	5.20361	-0.485
5.20424	77.117	5.20652	-0.4902
5.20715	77.0865	5.20942	-0.49526
5.21006	77.0558	5.21233	-0.50019
5.21297	77.025	5.21524	-0.50496
5.21587	76.9941	5.21815	-0.50958
5.21878	76.963	5.22106	-0.51408
5.22169	76.9319	5.22397	-0.51845
5.2246	76.9006	5.22688	-0.52271
5.2275	76.8694	5.22978	-0.5269
5.23041	76.838	5.23269	-0.53101
5.23332	76.8067	5.2356	-0.53506
5.23623	76.7754	5.23851	-0.53909
5.23913	76.7441	5.24142	-0.54309
5.24204	76.7128	5.24433	-0.54706
5.24495	76.6816	5.24724	-0.551
5.24786	76.6504	5.25015	-0.5549
5.25076	76.6193	5.25305	-0.55877
5.25367	76.5883	5.25596	-0.56261
5.25658	76.5575	5.25887	-0.56641
5.25949	76.5268	5.26178	-0.57019
5.26239	76.4962	5.26469	-0.57393
5.2653	76.4658	5.2676	-0.57765
5.26821	76.4357	5.27051	-0.58133
5.27111	76.4057	5.27341	-0.58496
5.27402	76.3759	5.27632	-0.58859
5.27693	76.3464	5.27923	-0.59224
5.27984	76.3172	5.28214	-0.59592
5.28274	76.2952	5.28505	-0.59965
5.28565	76.2731	5.28796	-0.6034
5.28856	76.251	5.29087	-0.60722
5.29147	76.2289	5.29378	-0.61106
5.29437	76.2069	5.29668	-0.61484
5.29728	76.1848	5.29959	-0.61845
5.30019	76.1628	5.3025	-0.62188
5.3031	76.1409	5.30541	-0.6252
5.306	76.119	5.30832	-0.6284
5.30891	76.0973	5.31123	-0.63146
5.31182	76.0757	5.31414	-0.63442
5.31473	76.0543	5.31704	-0.6373
5.31763	76.0331	5.31995	-0.64016
5.32054	76.012	5.32286	-0.64298
5.32345	75.9912	5.32577	-0.64573
5.32636	75.9706	5.32868	-0.64838
5.32926	75.9503	5.33159	-0.651
5.33217	75.9303	5.3345	-0.65365
5.33508	75.9106	5.33741	-0.65628
5.33799	75.8912	5.34031	-0.65887
5.34089	75.8722	5.34322	-0.66139
5.3438	75.8535	5.34613	-0.66382
5.34671	75.8279	5.34904	-0.66616
5.34961	75.8097	5.35195	-0.6684
5.35252	75.7846	5.35486	-0.67054
5.35543	75.7596	5.35777	-0.67261
5.35834	75.7347	5.36067	-0.67462
5.36124	75.7099	5.36358	-0.67661
5.36415	75.6853	5.36649	-0.67859
5.36706	75.6608	5.3694	-0.68053
5.36997	75.6435	5.37231	-0.68245
5.37287	75.6191	5.37522	-0.68434
5.37578	75.5949	5.37813	-0.68621
5.37869	75.5779	5.38104	-0.68803
5.3816	75.5608	5.38394	-0.68982
5.3845	75.5436	5.38685	-0.69161
5.38741	75.5264	5.38976	-0.69342
5.39032	75.5091	5.39267	-0.69527
5.39323	75.4918	5.39558	-0.69716
5.39613	75.4745	5.39849	-0.69909
5.39904	75.4573	5.4014	-0.70105
5.40195	75.4401	5.4043	-0.70303
5.40486	75.423	5.40721	-0.70499
5.40776	75.406	5.41012	-0.70691
5.41067	75.3891	5.41303	-0.70878
5.41358	75.3724	5.41594	-0.71062
5.41648	75.3558	5.41885	-0.71243
5.41939	75.3394	5.42176	-0.71421
5.4223	75.3231	5.42467	-0.71597
5.42521	75.2998	5.42757	-0.7177
5.42811	75.2764	5.43048	-0.7194
5.43102	75.2529	5.43339	-0.72109
5.43393	75.2293	5.4363	-0.72275
5.43684	75.2056	5.43921	-0.72439
5.43974	75.1819	5.44212	-0.72601
5.44265	75.1582	5.44503	-0.72763
5.44556	75.1345	5.44793	-0.7292
5.44847	75.1107	5.45084	-0.7306
5.45137	75.087	5.45375	-0.73196
5.45428	75.0634	5.45666	-0.73328
5.45719	75.0398	5.45957	-0.73456
5.4601	75.0163	5.46248	-0.73575
5.463	74.9929	5.46539	-0.73679
5.46591	74.9765	5.4683	-0.73769
5.46882	74.9599	5.4712	-0.7384
5.47173	74.9432	5.47411	-0.73889
5.47463	74.9262	5.47702	-0.73913
5.47754	74.9091	5.47993	-0.7391
5.48045	74.8919	5.48284	-0.73892
5.48336	74.8745	5.48575	-0.7386
5.48626	74.8571	5.48866	-0.73819
5.48917	74.8396	5.49156	-0.73773
5.49208	74.8221	5.49447	-0.73727
5.49498	74.8045	5.49738	-0.73689
5.49789	74.7796	5.50029	-0.73655
5.5008	74.7616	5.5032	-0.73625
5.50371	74.7364	5.50611	-0.736
5.50661	74.7109	5.50902	-0.73576
5.50952	74.6851	5.51193	-0.73652
5.51243	74.659	5.51483	-0.73721
5.51534	74.6327	5.51774	-0.73781
5.51824	74.6061	5.52065	-0.73836
5.52115	74.5793	5.52356	-0.73885
5.52406	74.5523	5.52647	-0.73927
5.52697	74.5252	5.52938	-0.73964
5.52987	74.4978	5.53229	-0.73994
5.53278	74.4704	5.53519	-0.74019
5.53569	74.4428	5.5381	-0.74037
5.5386	74.415	5.54101	-0.74049
5.5415	74.3872	5.54392	-0.74056
5.54441	74.3594	5.54683	-0.74056
5.54732	74.3314	5.54974	-0.7405
5.55023	74.3034	5.55265	-0.74039
5.55313	74.2754	5.55556	-0.74021
5.55604	74.2474	5.55846	-0.73997
5.55895	74.2194	5.56137	-0.73969
5.56185	74.1914	5.56428	-0.73936
5.56476	74.1635	5.56719	-0.73895
5.56767	74.1426	5.5701	-0.73844
5.57058	74.1145	5.57301	-0.7378
5.57348	74.0865	5.57592	-0.73703
5.57639	74.0586	5.57882	-0.73613
5.5793	74.0378	5.58173	-0.73511
5.58221	74.0168	5.58464	-0.73398
5.58511	73.9956	5.58755	-0.73277
5.58802	73.9743	5.59046	-0.73152
5.59093	73.9528	5.59337	-0.73022
5.59384	73.9313	5.59628	-0.72886
5.59674	73.9023	5.59919	-0.72744
5.59965	73.8729	5.60209	-0.72595
5.60256	73.8431	5.605	-0.72439
5.60547	73.8203	5.60791	-0.7228
5.60837	73.79	5.61082	-0.72119
5.61128	73.7595	5.61373	-0.72003
5.61419	73.7286	5.61664	-0.71894
5.6171	73.6974	5.61955	-0.71791
5.62	73.6659	5.62245	-0.71693
5.62291	73.6341	5.62536	-0.71598
5.62582	73.6021	5.62827	-0.71505
5.62873	73.5698	5.63118	-0.71409
5.63163	73.5373	5.63409	-0.71311
5.63454	73.5046	5.637	-0.71213
5.63745	73.4716	5.63991	-0.71114
5.64035	73.4386	5.64282	-0.71014
5.64326	73.4053	5.64572	-0.70915
5.64617	73.3719	5.64863	-0.70818
5.64908	73.3384	5.65154	-0.70721
5.65198	73.3048	5.65445	-0.70617
5.65489	73.2711	5.65736	-0.70512
5.6578	73.2373	5.66027	-0.70407
5.66071	73.2035	5.66318	-0.70296
5.66361	73.1696	5.66608	-0.70176
5.66652	73.1358	5.66899	-0.70047
5.66943	73.1019	5.6719	-0.69908
5.67234	73.068	5.67481	-0.69762
5.67524	73.0342	5.67772	-0.69613
5.67815	73.0005	5.68063	-0.69455
5.68106	72.9668	5.68354	-0.69287
5.68397	72.9332	5.68645	-0.69116
5.68687	72.8997	5.68935	-0.68943
5.68978	72.8733	5.69226	-0.68764
5.69269	72.8467	5.69517	-0.68579
5.6956	72.8199	5.69808	-0.68391
5.6985	72.7929	5.70099	-0.68201
5.70141	72.7658	5.7039	-0.68013
5.70432	72.7385	5.70681	-0.67828
5.70722	72.7112	5.70971	-0.67644
5.71013	72.6838	5.71262	-0.67462
5.71304	72.6563	5.71553	-0.67281
5.71595	72.6288	5.71844	-0.67102
5.71885	72.6012	5.72135	-0.66924
5.72176	72.5737	5.72426	-0.66749
5.72467	72.5462	5.72717	-0.66575
5.72758	72.5187	5.73008	-0.66404
5.73048	72.4913	5.73298	-0.66235
5.73339	72.464	5.73589	-0.66069
5.7363	72.4368	5.7388	-0.65905
5.73921	72.4098	5.74171	-0.65742
5.74211	72.3829	5.74462	-0.65584
5.74502	72.3561	5.74753	-0.65434
5.74793	72.3296	5.75044	-0.65289
5.75084	72.3032	5.75334	-0.6514
5.75374	72.2771	5.75625	-0.64983
5.75665	72.2513	5.75916	-0.64817
5.75956	72.2257	5.76207	-0.64643
5.76247	72.2005	5.76498	-0.64464
5.76537	72.1682	5.76789	-0.6428
5.76828	72.1433	5.7708	-0.64097
5.77119	72.1114	5.77371	-0.63922
5.7741	72.0795	5.77661	-0.63761
5.777	72.0477	5.77952	-0.63603
5.77991	72.0159	5.78243	-0.63442
5.78282	71.9841	5.78534	-0.63277
5.78572	71.9525	5.78825	-0.63106
5.78863	71.921	5.79116	-0.62931
5.79154	71.8897	5.79407	-0.62752
5.79445	71.8584	5.79697	-0.62569
5.79735	71.8274	5.79988	-0.62387
5.80026	71.7965	5.80279	-0.62208
5.80317	71.7658	5.8057	-0.62032
5.80608	71.7353	5.80861	-0.61858
5.80898	71.7051	5.81152	-0.61687
[truncated: 26,516 more rows]

## Sheet: Fig 2c
0.2C			0.4C			1C
Capacity(mAh)	dP/|dQ|(psi/mAh)		Capacity(mAh)	dP/|dQ|(psi/mAh)		Capacity(mAh)	dP/|dQ|(psi/mAh)
0.32071	0.00568		0.26616	0.00451		-1.5428e-06	-0.00675
0.32071	0.0404		0.34943	0.59935		-1.5428e-06	0.03807
0.32071	0.07481		0.4327	0.64165		-1.5428e-06	0.0914
0.32071	0.10887		0.51597	0.72322		-1.5428e-06	0.15272
0.32071	0.14257		0.59924	0.80267		-1.5428e-06	0.22073
0.32071	0.17589		0.68251	0.95757		-1.5428e-06	0.29483
0.32071	0.2088		0.76578	1.07519		-1.5428e-06	0.37525
0.32071	0.24129		0.84905	1.15016		-1.5428e-06	0.46144
0.32071	0.27336		0.93232	1.18598		-1.5428e-06	0.55357
0.32071	0.30498		1.01559	1.22072		-1.5428e-06	0.65248
0.32071	0.33617		1.09886	1.25457		-1.5428e-06	0.75701
0.32071	0.36691		1.18213	1.28786		6.69647e-06	0.86448
0.32071	0.39722		1.26541	1.32215		0.2083	0.97189
0.32071	0.42706		1.34868	1.38817		0.41659	1.0775
0.32071	0.45643		1.43194	1.45253		0.62488	1.18087
0.32071	0.48537		1.51521	1.55053		0.83317	1.28316
0.32071	0.51391		1.59849	1.64175		1.04146	1.38501
0.32071	0.54211		1.68176	1.6674		1.24975	1.48486
0.32071	0.57005		1.76503	1.72702		1.45804	1.58151
0.32071	0.59789		1.8483	1.74295		1.66633	1.67427
0.32071	0.62573		1.93157	1.75894		1.87462	1.76146
0.32071	0.65362		2.01484	1.77512		2.08291	1.84053
0.32071	0.68157		2.09811	1.79077		2.2912	1.9115
0.32071	0.70956		2.18138	1.80675		2.49949	1.97624
0.32071	0.73764		2.26465	1.82367		2.70777	2.03546
0.32071	0.76584		2.34792	1.8413		2.91606	2.08903
0.32071	0.79408		2.4312	1.86014		3.12435	2.1354
0.32071	0.82235		2.51447	1.88007		3.33264	2.17225
0.32071	0.8507		2.59774	1.9189		3.54093	2.19867
0.36238	0.87908		2.68101	1.93617		3.74922	2.21327
0.40404	0.90743		2.76428	1.95155		3.95751	2.21381
0.4457	0.93569		2.84755	1.96526		4.1658	2.19888
0.48737	0.96383		2.93082	1.97765		4.37409	2.16875
0.52903	0.99178		3.01409	1.98941		4.58238	2.12419
0.57069	1.0195		3.09736	2.00872		4.79067	2.10677
0.61236	1.04694		3.18063	2.02765		4.99896	2.08887
0.65402	1.07417		3.2639	2.04621		5.20724	2.07247
0.69568	1.10115		3.34717	2.0643		5.41553	2.05689
0.73735	1.12778		3.43045	2.08191		5.62382	2.04247
0.77901	1.15402		3.51372	2.09905		5.83211	2.02759
0.82067	1.17983		3.59699	2.1158		6.0404	2.00968
0.86234	1.2052		3.68026	2.13214		6.24869	1.98818
0.904	1.23008		3.76353	2.14782		6.45698	1.96464
0.94566	1.25446		3.8468	2.16265		6.66527	1.94114
0.98732	1.27831		3.93007	2.17651		6.87356	1.91799
1.02899	1.30163		4.01334	2.18932		7.08185	1.89681
1.07065	1.32439		4.09661	2.20108		7.29014	1.87817
1.11231	1.34659		4.17988	2.21185		7.49843	1.86079
1.15398	1.36821		4.26315	2.22173		7.70672	1.84463
1.19564	1.38927		4.34642	2.2309		7.91501	1.83109
1.2373	1.40972		4.42969	2.23958		8.1233	1.8203
1.27897	1.42955		4.51296	2.24781		8.33159	1.81035
1.32063	1.44879		4.59623	2.25545		8.53988	1.80054
1.36229	1.46748		4.67951	2.26251		8.74816	1.78834
1.40396	1.48571		4.76278	2.26897		8.95645	1.76964
1.44562	1.50357		4.84605	2.27492		9.16474	1.74426
1.48728	1.52112		4.92932	2.28034		9.37303	1.71478
1.52894	1.53843		5.01259	2.28496		9.58132	1.68497
1.57061	1.55559		5.09586	2.28859		9.78961	1.65765
1.61227	1.57271		5.17913	2.291		9.9979	1.63362
1.65393	1.58979		5.2624	2.29226		10.2062	1.61029
1.6956	1.60682		5.34567	2.29245		10.4145	1.58521
1.73726	1.62383		5.42894	2.29157		10.6228	1.55977
1.77892	1.64084		5.51221	2.28988		10.831	1.53473
1.82059	1.65789		5.59548	2.28765		11.0393	1.51013
1.86225	1.67509		5.67875	2.2851		11.2476	1.48707
1.90391	1.69251		5.76202	2.28221		11.4559	1.46898
1.94557	1.71015		5.84529	2.27875		11.6642	1.45653
1.98724	1.72791		5.92856	2.27457		11.8725	1.44541
2.0289	1.74567		6.01183	2.26945		12.0808	1.43128
2.07056	1.76337		6.0951	2.26352		12.2891	1.41118
2.11223	1.78097		6.17837	2.25664		12.4974	1.38525
2.15389	1.79844		6.26164	2.24843		12.7057	1.35577
2.19555	1.81573		6.34491	2.23882		12.9139	1.32342
2.23721	1.8328		6.42818	2.22768		13.1222	1.28935
2.27888	1.84962		6.51145	2.21496		13.3305	1.25774
2.32054	1.86615		6.59472	2.21169		13.5388	1.23237
2.3622	1.88236		6.67799	2.2069		13.7471	1.21398
2.40387	1.89822		6.76126	2.20097		13.9554	1.20191
2.44553	1.9137		6.84453	2.19427		14.1637	1.19412
2.48719	1.92879		6.9278	2.18737		14.372	1.18713
2.52885	1.94389		7.01107	2.18051		14.5802	1.17794
2.57052	1.95776		7.09434	2.1737		14.7885	1.165
2.61218	1.97069		7.17761	2.16702		14.9968	1.14677
2.65384	1.98276		7.26088	2.16037		15.2051	1.12346
2.69551	1.994		7.34415	2.15376		15.4134	1.09824
2.73717	2.00439		7.42742	2.14721		15.6217	1.07352
2.77883	2.01399		7.51069	2.14094		15.83	1.05133
2.82049	2.02289		7.59396	2.13492		16.0383	1.03258
2.86216	2.03118		7.67723	2.12867		16.2466	1.01728
2.90382	2.0389		7.7605	2.12184		16.4549	1.00506
2.94548	2.04613		7.84377	2.11421		16.6631	0.99476
2.98715	2.05296		7.92704	2.10566		16.8714	0.98576
3.02881	2.05944		8.01032	2.09621		17.0797	0.97683
3.07047	2.06564		8.09359	2.08599		17.288	0.96592
3.11213	2.07161		8.17686	2.07525		17.4963	0.95162
3.1538	2.07743		8.26012	2.06436		17.7046	0.934
3.19546	2.08317		8.34339	2.05383		17.9129	0.91316
3.23712	2.08892		8.42666	2.04371		18.1212	0.89096
3.27878	2.09469		8.50993	2.0338		18.3295	0.87088
3.32045	2.10056		8.5932	2.02411		18.5377	0.85463
3.36211	2.10666		8.67647	2.01466		18.746	0.84253
3.40377	2.113		8.75974	2.00545		18.9543	0.83389
3.44544	2.11958		8.84301	1.99649		19.1626	0.82735
3.4871	2.12642		8.92628	1.988		19.3709	0.82289
3.52876	2.13352		9.00955	1.97993		19.5792	0.82348
3.57042	2.14077		9.09282	1.97182		19.7875	0.8305
3.61209	2.14804		9.17609	1.9633		19.9958	0.84152
3.65375	2.15528		9.25936	1.95413		20.204	0.85421
3.69541	2.16247		9.34263	1.94422		20.4123	0.86632
3.73708	2.16958		9.42591	1.93356		20.6206	0.87575
3.77874	2.17666		9.50918	1.92228		20.8289	0.87973
3.8204	2.18375		9.59245	1.91062		21.0372	0.87608
3.86206	2.19082		9.67572	1.89897		21.2455	0.86592
3.90373	2.19782		9.75899	1.88769		21.4538	0.85307
3.94539	2.20473		9.84226	1.8769		21.6621	0.84306
3.98705	2.21151		9.92553	1.86662		21.8703	0.83884
4.02872	2.21815		10.0088	1.857		22.0786	0.84067
4.07038	2.22462		10.0921	1.84812		22.2869	0.84899
4.11204	2.23092		10.1753	1.83999		22.4952	0.86447
4.1537	2.23704		10.2586	1.83257		22.7035	0.88391
4.19537	2.24298		10.3419	1.82574		22.9118	0.90332
4.23703	2.24877		10.4252	1.81956		23.1201	0.92028
4.27869	2.25441		10.5084	1.81379		23.3284	0.93139
4.32035	2.25742		10.5917	1.8077		23.5367	0.93508
4.36202	2.25989		10.675	1.80094		23.7449	0.93169
4.40368	2.26185		10.7582	1.79339		23.9532	0.92382
4.44534	2.26332		10.8415	1.78504		24.1615	0.91484
4.48701	2.26427		10.9248	1.7758		24.3698	0.90784
4.52867	2.26475		11.008	1.76555		24.5781	0.90566
4.57033	2.26482		11.0913	1.75458		24.7864	0.90769
4.61199	2.26453		11.1746	1.7433		24.9947	0.91393
4.65366	2.26391		11.2578	1.73226		25.203	0.92361
4.69532	2.26295		11.3411	1.72157		25.4113	0.93384
4.73698	2.26166		11.4244	1.71109		25.6196	0.94372
4.77865	2.26005		11.5076	1.70089		25.8278	0.95178
4.82031	2.25813		11.5909	1.69104		26.0361	0.95783
4.86197	2.2559		11.6742	1.68165		26.2444	0.96225
4.90363	2.25338		11.7575	1.67252		26.4527	0.96477
4.9453	2.25056		11.8407	1.66351		26.661	0.96541
4.98696	2.24746		11.924	1.65494		26.8693	0.9645
5.02862	2.24404		12.0073	1.64653		27.0776	0.96273
5.07029	2.24024		12.0905	1.63809		27.2859	0.96105
5.11195	2.23605		12.1738	1.62966		27.4942	0.96055
5.15361	2.23147		12.2571	1.6209		27.7024	0.96176
5.19528	2.22647		12.3404	1.61155		27.9107	0.9658
5.23694	2.22104		12.4236	1.6015		28.119	0.97436
5.2786	2.21517		12.5069	1.59085		28.3273	0.98805
5.32026	2.20885		12.5902	1.57959		28.5356	1.00788
5.36193	2.20206		12.6734	1.56774		28.7439	1.03264
5.40359	2.19479		12.7567	1.55569		28.9522	1.05738
5.44525	2.18703		12.84	1.5434		29.1605	1.07825
5.48692	2.17876		12.9232	1.53113		29.3688	1.09302
5.52858	2.16999		13.0065	1.5192		29.577	1.10133
5.57024	2.16781		13.0898	1.50745		29.7853	1.10471
5.6119	2.16541		13.173	1.49594		29.9936	1.10608
5.65357	2.16286		13.2563	1.48473		30.2019	1.10892
5.69523	2.16016		13.3396	1.4739		30.4102	1.1159
5.73689	2.15731		13.4229	1.46324		30.6185	1.12951
5.77856	2.15432		13.5061	1.4526		30.8268	1.15014
5.82022	2.15127		13.5894	1.44206		31.0351	1.17345
5.86188	2.14823		13.6727	1.43161		31.2434	1.19553
5.90354	2.14518		13.7559	1.42123		31.4517	1.21493
5.94521	2.14209		13.8392	1.41112		31.6599	1.23098
5.98687	2.13895		13.9225	1.40108		31.8682	1.24288
6.02853	2.13579		14.0058	1.39064		32.0765	1.25064
6.0702	2.13265		14.089	1.37965		32.2848	1.2548
6.11186	2.12946		14.1723	1.36806		32.4931	1.25572
6.15352	2.12629		14.2556	1.35589		32.7014	1.25581
6.19518	2.12322		14.3388	1.34325		32.9097	1.25772
6.23685	2.12028		14.4221	1.3303		33.118	1.26374
6.27851	2.11739		14.5054	1.31726		33.3263	1.27502
6.32017	2.11446		14.5886	1.30441		33.5346	1.29082
6.36184	2.11149		14.6719	1.29206		33.7428	1.30903
6.4035	2.10847		14.7552	1.28003		33.9511	1.3271
6.44516	2.1054		14.8384	1.26796		34.1594	1.34391
6.48682	2.10227		14.9217	1.25595		34.3677	1.35755
6.52849	2.09911		15.005	1.24424		34.576	1.36712
6.57015	2.09591		15.0883	1.23296		34.7843	1.37468
6.61181	2.09266		15.1715	1.22217		34.9926	1.38221
6.65348	2.0893		15.2548	1.21173		35.2009	1.39214
6.69514	2.08584		15.3381	1.20159		35.4091	1.40347
6.7368	2.08226		15.4213	1.19187		35.6174	1.41328
6.77846	2.07854		15.5046	1.18259		35.8257	1.42049
6.82013	2.07465		15.5879	1.17369		36.034	1.42417
6.86179	2.07067		15.6712	1.16505		36.2423	1.4249
6.90345	2.0666		15.7544	1.1567		36.4506	1.42472
6.94512	2.06243		15.8377	1.14874		36.6589	1.42657
6.98678	2.05819		15.921	1.14109		36.8672	1.43336
7.02844	2.05392		16.0042	1.13359		37.0754	1.44767
7.0701	2.04966		16.0875	1.12621		37.2837	1.46841
7.11177	2.04551		16.1708	1.11885		37.492	1.49088
7.15343	2.0415		16.254	1.11113		37.7003	1.51114
7.19509	2.03763		16.3373	1.10266		37.9086	1.52597
7.23676	2.03401		16.4206	1.09321		38.1169	1.53445
7.27842	2.03065		16.5038	1.08262		38.3252	1.5385
7.32008	2.02755		16.5871	1.07078		38.5335	1.54086
7.36174	2.02471		16.6704	1.05782		38.7418	1.54504
7.40341	2.02217		16.7537	1.04419		38.95	1.55325
7.44507	2.01992		16.8369	1.03047		39.1583	1.56502
7.48673	2.01801		16.9202	1.01728		39.3666	1.57851
7.5284	2.01636		17.0035	1.00478		39.5749	1.59143
7.57006	2.01489		17.0867	0.99281		39.7832	1.60207
7.61172	2.01358		17.17	0.98136		39.9915	1.60939
7.65338	2.01248		17.2533	0.97035		40.1998	1.61328
7.69505	2.01162		17.3366	0.95962		40.4081	1.61585
7.73671	2.01094		17.4198	0.94892		40.6164	1.61911
7.77837	2.01037		17.5031	0.93822		40.8246	1.62276
7.82004	2.00992		17.5864	0.92759		41.0329	1.62565
7.8617	2.00958		17.6696	0.91703		41.2412	1.62663
7.90336	2.00927		17.7529	0.90652		41.4495	1.62702
7.94502	2.00897		17.8362	0.89594		41.6578	1.62845
7.98669	2.00866		17.9195	0.88527		41.8661	1.63154
8.02835	2.00831		18.0027	0.87476		42.0744	1.63659
8.07001	2.0079		18.086	0.86458		42.2827	1.64471
8.11167	2.0074		18.1693	0.85489		42.491	1.65551
8.15334	2.0068		18.2525	0.84578		42.6992	1.66581
8.195	2.00608		18.3358	0.83729		42.9075	1.67342
8.23666	2.00523		18.4191	0.82941		43.1158	1.67883
8.27833	2.00423		18.5023	0.82205		43.3241	1.68323
8.31999	2.00309		18.5856	0.81505		43.5324	1.68721
8.36165	2.00178		18.6689	0.80814		43.7407	1.69233
8.40331	2.0003		18.7521	0.80129		43.949	1.6996
8.44498	1.99866		18.8354	0.79456		44.1573	1.70858
8.48664	1.9969		18.9187	0.78785		44.3655	1.7179
8.5283	1.99509		19.002	0.78126		44.5738	1.72367
8.56996	1.99319		19.0852	0.77487		44.7821	1.72445
8.61163	1.99123		19.1685	0.76847		44.9904	1.72211
8.65329	1.98934		19.2518	0.76224		45.1987	1.71731
8.69495	1.98762		19.335	0.75655		45.407	1.7134
8.73661	1.98605		19.4183	0.75182		45.6153	1.71355
8.77828	1.98465		19.5016	0.7479		45.8236	1.71802
8.81994	1.9833		19.5848	0.74459		46.0319	1.72556
8.8616	1.982		19.6681	0.74182		46.2401	1.73339
8.90327	1.98074		19.7514	0.73901		46.4484	1.73786
8.94493	1.97941		19.8346	0.7358		46.6567	1.73728
8.98659	1.97795		19.9179	0.73177		46.865	1.73239
9.02825	1.97631		20.0012	0.72652		47.0733	1.72644
9.06992	1.97449		20.0845	0.72023		47.2816	1.72276
9.11158	1.97249		20.1677	0.71327		47.4899	1.72337
9.15324	1.97032		20.251	0.70598		47.6982	1.72816
9.19491	1.96799		20.3343	0.69818		47.9064	1.73446
9.23657	1.96552		20.4175	0.69008		48.1147	1.73991
9.27823	1.96293		20.5008	0.6822		48.323	1.74211
9.31989	1.96025		20.5841	0.67451		48.5313	1.74207
9.36156	1.95745		20.6673	0.66716		48.7396	1.7418
9.40322	1.95456		20.7506	0.66028		48.9479	1.74172
9.44488	1.95156		20.8339	0.6539		49.1562	1.74388
9.48654	1.94842		20.9171	0.64803		49.3645	1.74844
9.52821	1.94516		21.0004	0.64258		49.5728	1.75322
9.56987	1.94178		21.0837	0.63739		49.7811	1.75652
9.61153	1.93831		21.1669	0.63223		49.9893	1.75724
9.6532	1.93475		21.2502	0.62705		50.1976	1.75637
9.69486	1.93113		21.3335	0.62194		50.4059	1.75596
9.73652	1.92747		21.4168	0.61689		50.6142	1.75943
9.77818	1.92379		21.5	0.6119		50.8225	1.76744
9.81985	1.92012		21.5833	0.60694		51.0308	1.77809
9.86151	1.91647		21.6666	0.60191		51.2391	1.79055
9.90317	1.91287		21.7498	0.59671		51.4474	1.80388
9.94483	1.90936		21.8331	0.59158		51.6557	1.81619
9.9865	1.90595		21.9164	0.5869		51.8639	1.82717
10.0282	1.90268		21.9996	0.58292		52.0722	1.83798
10.0698	1.89957		22.0829	0.5798		52.2805	1.849
10.1115	1.89666		22.1662	0.57759		52.4888	1.85971
10.1532	1.89405		22.2495	0.57623		52.6971	1.86918
10.1948	1.89183		22.3327	0.57554		52.9054	1.87682
10.2365	1.88995		22.416	0.57524		53.1137	1.8837
10.2781	1.88839		22.4993	0.57493		53.322	1.89092
10.3198	1.88716		22.5825	0.57436		53.5303	1.89777
10.3615	1.88623		22.6658	0.57361		53.7385	1.90359
10.4031	1.88547		22.7491	0.57276		53.9468	1.90931
10.4448	1.88481		22.8324	0.57182		54.1551	1.91328
10.4864	1.88425		22.9156	0.57078		54.3634	1.91449
10.5281	1.88377		22.9989	0.56962		54.5717	1.91454
10.5698	1.88327		23.0822	0.56834		54.78	1.91281
10.6114	1.88272		23.1654	0.56681		54.9883	1.90664
10.6531	1.88208		23.2487	0.56504		55.1966	1.89713
10.6948	1.88137		23.332	0.56326		55.4049	1.87123
10.7364	1.88058		23.4152	0.56165		55.6131	1.86921
10.7781	1.87965		23.4985	0.56037		55.8214	1.86651
10.8198	1.8786		23.5818	0.55952		56.0297	1.86313
10.8614	1.87743		23.6651	0.55916		56.238	1.85906
10.9031	1.87614		23.7483	0.55926		56.4463	1.85431
10.9447	1.87475		23.8316	0.55974		56.6546	1.84887
10.9864	1.87325		23.9149	0.56045		56.8629	1.84275
11.0281	1.87166		23.9981	0.56135		57.0712	1.83595
11.0697	1.86999		24.0814	0.56234		57.2794	1.82846
11.1114	1.86821		24.1647	0.56293		57.4877	1.82028
11.1531	1.8663		24.2479	0.56279		57.696	1.81142
11.1947	1.86431		24.3312	0.56188		57.9043	1.80188
11.2364	1.86227		24.4145	0.56024		58.1126	1.79165
11.278	1.86017		24.4977	0.55792		58.3209	1.78074
11.3197	1.85805		24.581	0.55503		58.5196	1.76914
11.3614	1.8559		24.6643	0.55165		58.7183	1.75686
11.403	1.85376		24.7476	0.54803		58.9103	1.74389
11.4447	1.85163		24.8308	0.54471		59.0966	1.73024
11.4864	1.84954		24.9141	0.54177		59.2779	1.7159
11.528	1.84751		24.9974	0.53889		59.4547	1.70088
11.5697	1.84556		25.0806	0.53619		59.6274	1.68517
11.6113	1.84371		25.1639	0.53384		59.7962	1.66878
11.653	1.84198		25.2472	0.53184		59.9614	1.65171
11.6947	1.84048		25.3305	0.53013		60.1232	1.63395
11.7363	1.83928		25.4137	0.52856		60.2817	1.61551
11.778	1.83838		25.497	0.52689		60.4369	1.59638
11.8197	1.83776		25.5803	0.52509		60.5891	1.56837
11.8613	1.83732		25.6635	0.52327		60.7384	1.53884
11.903	1.83692		25.7468	0.52142		60.8847	1.50792
11.9446	1.83657		25.8301	0.51954		61.0281	1.47583
11.9863	1.83628		25.9134	0.51764		61.1688	1.44297
12.028	1.836		25.9966	0.51561		61.3068	1.40971
12.0696	1.83566		26.0799	0.51348		61.4422	1.37654
12.1113	1.83522		26.1632	0.51136		61.575	1.34406
12.153	1.83468		26.2464	0.50953		61.7053	1.31286
12.1946	1.83396		26.3297	0.50818		61.8331	1.28361
12.2363	1.83302		26.413	0.50727		61.9585	1.25694
12.278	1.83187		26.4962	0.50695		62.0815	1.23347
12.3196	1.83043		26.5795	0.50727		62.2022	1.21382
12.3613	1.82863		26.6628	0.50815		62.3207	1.19838
12.4029	1.82645		26.7461	0.50947		62.4369	1.18732
12.4446	1.82392		26.8293	0.51096		62.551	1.18042
12.4863	1.82109		26.9126	0.51254		62.6629	1.17734
12.5279	1.81796		26.9959	0.51418		62.7728	1.17776
12.5696	1.81455		27.0791	0.51592		62.8806	1.18137
12.6113	1.81087		27.1624	0.51768		62.9864	1.1878
12.6529	1.80694		27.2457	0.51931		63.0902	1.19677
12.6946	1.80278		27.3289	0.52094		63.1921	1.20806
12.7362	1.7984		27.4122	0.52255		63.2922	1.22137
12.7779	1.79384		27.4955	0.52415		63.3904	1.23622
12.8196	1.78911		27.5788	0.52574		63.4868	1.25207
12.8612	1.78424		27.662	0.52732		63.5814	1.26844
12.9029	1.77925		27.7453	0.52878		63.6743	1.28486
12.9445	1.77419		27.8286	0.53016		63.7654	1.30079
12.9862	1.76907		27.9118	0.53168		63.8549	1.31566
13.0279	1.76394		27.9951	0.5335		63.9427	1.32887
13.0695	1.75882		28.0784	0.53556		64.029	1.3399
13.1112	1.75375		28.1617	0.53789		64.1136	1.34823
13.1529	1.74885		28.2449	0.54065		64.1968	1.35338
13.1945	1.7442		28.3282	0.54395		64.2784	1.35498
13.2362	1.73982		28.4115	0.54777		64.3585	1.35275
13.2779	1.73569		28.4947	0.55204		64.4372	1.34644
13.3195	1.73182		28.578	0.55658		64.5145	1.33577
13.3612	1.72823		28.6613	0.56136		64.5903	1.32036
13.4028	1.72482		28.7445	0.56645		64.6648	1.29981
13.4445	1.72148		28.8278	0.57169		64.738	1.27378
13.4862	1.71818		28.9111	0.57685		64.8099	1.24201
13.5278	1.7149		28.9944	0.58192		64.8804	1.20435
13.5695	1.7116		29.0776	0.5872		64.9497	1.1608
13.6112	1.70825		29.1609	0.59265		65.0178	1.11161
13.6528	1.70483		29.2442	0.59778		65.0847	1.05714
13.6945	1.7013		29.3274	0.60224		65.1504	0.99783
13.7361	1.69763		29.4107	0.6058		65.2149	0.93421
13.7778	1.69375		29.494	0.60823		65.2783	0.86697
13.8195	1.68961		29.5772	0.60957		65.3405	0.79689
13.8611	1.68519		29.6605	0.61018		65.4017	0.72481
13.9028	1.68046		29.7438	0.61046		65.4618	0.65164
13.9445	1.67543		29.8271	0.61084		65.5208	0.57835
13.9861	1.67006		29.9103	0.61182		65.5789	0.5058
14.0278	1.6644		29.9936	0.61339		65.6359	0.43478
14.0694	1.65849		30.0769	0.61524		65.6919	0.36598
14.1111	1.65235		30.1601	0.61721		65.7469	0.30003
14.1528	1.646		30.2434	0.61911		65.801	0.23743
14.1944	1.63946		30.3267	0.62058		65.8541	0.17858
14.2361	1.63274		30.4099	0.62163		65.9063	0.12401
14.2778	1.62587		30.4932	0.62264		65.9577	0.07423
14.3194	1.61888		30.5765	0.62382		66.0081	0.02971
14.3611	1.61179		30.6597	0.62533		67.0278	0.00589
14.4027	1.60463		30.743	0.62731		67.0604	0.01279
14.4444	1.59743		30.8263	0.62983		67.0926	0.01818
14.4861	1.59022		30.9096	0.63289		67.1242	0.02207
14.5277	1.58304		30.9928	0.63643		67.1553	0.02443
14.5694	1.57591		31.0761	0.64032		67.1859	0.02537
14.6111	1.56887		31.1594	0.64422		67.2161	0.025
14.6527	1.56197		31.2426	0.64815		67.2457	0.02348
14.6944	1.55524		31.3259	0.65246		67.2749	0.02102
14.7361	1.54871		31.4092	0.6573		67.3037	0.01782
14.7777	1.54242		31.4925	0.66276		67.332	0.0188
14.8194	1.53642		31.5757	0.66885		67.3598	0.01955
14.861	1.53065		31.659	0.67552		67.3872	0.02008
14.9027	1.5251		31.7423	0.68266		67.4142	0.02038
14.9444	1.51982		31.8255	0.69013		67.4408	0.02045
14.986	1.51478		31.9088	0.69772		67.4669	0.0203
15.0277	1.50988		31.9921	0.70522		67.4927	0.01992
15.0694	1.50501		32.0753	0.71261		67.518	0.01932
15.111	1.50011		32.1586	0.72002		67.543	0.01849
15.1527	1.49519		32.2419	0.72746		67.5676	0.01743
15.1943	1.49022		32.3252	0.73494		67.5918	0.01615
15.236	1.4852		32.4084	0.74246		67.6156	0.01464
15.2777	1.48011		32.4917	0.75004		67.6391	0.0129
15.3193	1.47494		32.575	0.75767		67.6622	0.01094
15.361	1.46967		32.6582	0.76537		67.685	0.00875
15.4026	1.46428		32.7415	0.77313		67.7074	0.00634
15.4443	1.45875		32.8248	0.78085		67.7295	0.0037
15.486	1.45309		32.908	0.78857		67.7513	0.000829221
15.5276	1.44735		32.9913	0.79654		--	--
15.5693	1.44153		33.0746	0.80488		--	--
15.611	1.43563		33.1579	0.8139		--	--
15.6526	1.42965		33.2411	0.82333		--	--
15.6943	1.42359		33.3244	0.83267		--	--
15.736	1.41745		33.4077	0.84216		--	--
15.7776	1.41124		33.4909	0.8517		--	--
15.8193	1.40496		33.5742	0.86072		--	--
15.8609	1.39862		33.6575	0.86863		--	--
15.9026	1.39221		33.7407	0.87543		--	--
15.9443	1.38574		33.824	0.88135		--	--
15.9859	1.37922		33.9073	0.8865		--	--
16.0276	1.37264		33.9905	0.89132		--	--
16.0693	1.36603		34.0738	0.8958		--	--
16.1109	1.35938		34.1571	0.90015		--	--
16.1526	1.3527		34.2404	0.90512		--	--
16.1942	1.34599		34.3236	0.91077		--	--
16.2359	1.33926		34.4069	0.91682		--	--
16.2776	1.33249		34.4902	0.92302		--	--
16.3192	1.32563		34.5734	0.92946		--	--
16.3609	1.31872		34.6567	0.9363		--	--
16.4026	1.31178		34.74	0.94356		--	--
16.4442	1.30483		34.8232	0.95142		--	--
16.4859	1.29789		34.9065	0.9599		--	--
16.5275	1.29099		34.9898	0.96895		--	--
16.5692	1.28414		35.0731	0.97847		--	--
16.6109	1.27727		35.1563	0.98831		--	--
16.6525	1.27029		35.2396	0.99828		--	--
16.6942	1.26316		35.3229	1.00814		--	--
16.7359	1.25591		35.4061	1.0179		--	--
16.7775	1.24863		35.4894	1.02769		--	--
16.8192	1.24136		35.5727	1.0375		--	--
16.8608	1.23412		35.6559	1.04737		--	--
16.9025	1.22693		35.7392	1.05728		--	--
16.9442	1.21978		35.8225	1.06726		--	--
16.9858	1.21271		35.9057	1.07753		--	--
17.0275	1.20571		35.989	1.08802		--	--
17.0692	1.19879		36.0723	1.09828		--	--
17.1108	1.19197		36.1556	1.10785		--	--
17.1525	1.18525		36.2388	1.11652		--	--
17.1942	1.17863		36.3221	1.12441		--	--
17.2358	1.17221		36.4054	1.13169		--	--
17.2775	1.16603		36.4886	1.13855		--	--
17.3191	1.15999		36.5719	1.14524		--	--
17.3608	1.15407		36.6552	1.15208		--	--
17.4025	1.14833		36.7385	1.15945		--	--
17.4441	1.14274		36.8217	1.16724		--	--
17.4858	1.13724		36.905	1.17505		--	--
17.5275	1.13182		36.9883	1.18266		--	--
17.5691	1.12638		37.0715	1.19006		--	--
17.6108	1.12091		37.1548	1.19737		--	--
17.6524	1.11537		37.2381	1.20461		--	--
17.6941	1.10969		37.3214	1.21178		--	--
17.7358	1.10386		37.4046	1.2189		--	--
17.7774	1.09785		37.4879	1.22598		--	--
17.8191	1.09163		37.5712	1.23301		--	--
17.8607	1.0852		37.6544	1.23991		--	--
17.9024	1.07852		37.7377	1.2467		--	--
17.9441	1.07157		37.821	1.25364		--	--
17.9857	1.06439		37.9042	1.26087		--	--
18.0274	1.05701		37.9875	1.26846		--	--
18.0691	1.04944		38.0708	1.27643		--	--
18.1107	1.04169		38.1541	1.28471		--	--
18.1524	1.03378		38.2373	1.29307		--	--
18.1941	1.02571		38.3206	1.30138		--	--
18.2357	1.0175		38.4039	1.30989		--	--
18.2774	1.00918		38.4871	1.31851		--	--
18.319	1.00075		38.5704	1.32692		--	--
18.3607	0.99224		38.6537	1.335		--	--
18.4024	0.98367		38.737	1.34257		--	--
18.444	0.97506		38.8202	1.34952		--	--
18.4857	0.96644		38.9035	1.3558		--	--
18.5274	0.95783		38.9868	1.36139		--	--
18.569	0.94926		39.07	1.36631		--	--
18.6107	0.94076		39.1533	1.3709		--	--
18.6523	0.93235		39.2366	1.37576		--	--
18.694	0.92407		39.3199	1.38085		--	--
18.7357	0.91594		39.4031	1.38602		--	--
18.7773	0.908		39.4864	1.3915		--	--
18.819	0.90027		39.5697	1.39747		--	--
18.8607	0.89279		39.6529	1.404		--	--
18.9023	0.88559		39.7362	1.41111		--	--
18.944	0.8786		39.8195	1.41876		--	--
18.9856	0.87173		39.9027	1.42684		--	--
19.0273	0.86506		39.986	1.43521		--	--
19.069	0.85861		40.0693	1.44367		--	--
19.1106	0.85223		40.1526	1.452		--	--
19.1523	0.84588		40.2358	1.46041		--	--
19.194	0.83954		40.3191	1.46897		--	--
19.2356	0.8332		40.4024	1.47721		--	--
19.2773	0.82691		40.4856	1.48479		--	--
19.319	0.82066		40.5689	1.49148		--	--
19.3606	0.81446		40.6522	1.49717		--	--
19.4023	0.80835		40.7355	1.50187		--	--
19.4439	0.80233		40.8187	1.50561		--	--
19.4856	0.79644		40.902	1.50868		--	--
19.5273	0.79066		40.9853	1.5117		--	--
19.5689	0.78503		41.0685	1.51529		--	--
19.6106	0.77953		41.1518	1.51961		--	--
19.6522	0.7742		41.2351	1.52446		--	--
19.6939	0.76903		41.3184	1.52978		--	--
19.7356	0.76403		41.4016	1.53548		--	--
19.7772	0.75921		41.4849	1.5414		--	--
19.8189	0.75459		41.5682	1.54737		--	--
19.8606	0.75016		41.6514	1.55314		--	--
19.9022	0.74594		41.7347	1.55871		--	--
19.9439	0.74192		41.818	1.56423		--	--
19.9855	0.73812		41.9012	1.56968		--	--
20.0272	0.73454		41.9845	1.57531		--	--
20.0689	0.73118		42.0678	1.58107		--	--
20.1105	0.72803		42.151	1.58647		--	--
20.1522	0.72511		42.2343	1.59118		--	--
20.1939	0.72241		42.3176	1.59495		--	--
20.2355	0.71992		42.4009	1.59768		--	--
20.2772	0.71764		42.4841	1.59926		--	--
20.3189	0.71557		42.5674	1.59987		--	--
20.3605	0.71369		42.6507	1.59999		--	--
20.4022	0.712		42.7339	1.60013		--	--
20.4438	0.71049		42.8172	1.60085		--	--
20.4855	0.70914		42.9005	1.60223		--	--
20.5272	0.70793		42.9838	1.60399		--	--
20.5688	0.70685		43.067	1.60604		--	--
20.6105	0.70584		43.1503	1.60821		--	--
20.6522	0.70484		43.2336	1.61031		--	--
20.6938	0.70391		43.3168	1.612		--	--
20.7355	0.7031		43.4001	1.61328		--	--
20.7771	0.70236		43.4834	1.61452		--	--
20.8188	0.7016		43.5667	1.61592		--	--
20.8605	0.70085		43.6499	1.61768		--	--
20.9021	0.70018		43.7332	1.62012		--	--
20.9438	0.6995		43.8165	1.62326		--	--
20.9855	0.69879		43.8997	1.62662		--	--
21.0271	0.69813		43.983	1.62978		--	--
21.0688	0.69751		44.0663	1.63227		--	--
21.1105	0.69689		44.1495	1.63378		--	--
21.1521	0.69627		44.2328	1.63451		--	--
21.1938	0.69563		44.3161	1.63486		--	--
21.2354	0.69495		44.3993	1.63514		--	--
21.2771	0.69422		44.4826	1.63575		--	--
21.3188	0.69342		44.5659	1.63712		--	--
21.3604	0.69256		44.6492	1.6392		--	--
21.4021	0.69162		44.7324	1.64164		--	--
21.4438	0.69059		44.8157	1.64425		--	--
21.4854	0.68947		44.899	1.6468		--	--
21.5271	0.68826		44.9822	1.6493		--	--
21.5687	0.68695		45.0655	1.65188		--	--
21.6104	0.68554		45.1488	1.65454		--	--
21.6521	0.68404		45.2321	1.65732		--	--
21.6937	0.68243		45.3153	1.66021		--	--
21.7354	0.68073		45.3986	1.66345		--	--
21.777	0.67889		45.4819	1.66699		--	--
21.8187	0.67691		45.5651	1.67035		--	--
21.8604	0.67479		45.6484	1.6732		--	--
21.902	0.67258		45.7317	1.67528		--	--
21.9437	0.67028		45.815	1.6764		--	--
21.9854	0.66793		45.8982	1.67659		--	--
22.027	0.66554		45.9815	1.67621		--	--
22.0687	0.66313		46.0648	1.67567		--	--
22.1104	0.66071		46.148	1.67541		--	--
22.152	0.65826		46.2313	1.67592		--	--
22.1937	0.65575		46.3146	1.6772		--	--
22.2353	0.6532		46.3978	1.67894		--	--
22.277	0.65063		46.4811	1.68099		--	--
22.3187	0.64811		46.5644	1.68315		--	--
22.3603	0.64573		46.6476	1.68518		--	--
22.402	0.64344		46.7309	1.68708		--	--
22.4437	0.64115		46.8142	1.68898		--	--
22.4853	0.63887		46.8975	1.69088		--	--
22.527	0.63671		46.9807	1.69279		--	--
22.5686	0.63468		47.064	1.69493		--	--
22.6103	0.6327		47.1473	1.69724		--	--
22.652	0.63089		47.2306	1.69914		--	--
22.6936	0.62925		47.3138	1.70032		--	--
22.7353	0.62771		47.3971	1.70065		--	--
22.777	0.62627		47.4804	1.70029		--	--
22.8186	0.62492		47.5636	1.69954		--	--
22.8603	0.62367		47.6469	1.69838		--	--
22.9019	0.62251		47.7302	1.69698		--	--
22.9436	0.62144		47.8134	1.69577		--	--
22.9853	0.62044		47.8967	1.69524		--	--
23.0269	0.61951		47.98	1.69534		--	--
23.0686	0.61864		48.0633	1.69568		--	--
23.1103	0.61782		48.1465	1.69624		--	--
23.1519	0.61705		48.2298	1.69705		--	--
23.1936	0.6163		48.3131	1.69827		--	--
23.2353	0.61557		48.3963	1.69987		--	--
23.2769	0.61484		48.4796	1.70156		--	--
23.3186	0.6141		48.5629	1.70328		--	--
23.3602	0.61332		48.6461	1.70516		--	--
23.4019	0.6125		48.7294	1.70742		--	--
23.4436	0.6116		48.8127	1.7099		--	--
23.4852	0.61066		48.896	1.71218		--	--
23.5269	0.60971		48.9792	1.71411		--	--
23.5685	0.60873		49.0625	1.71563		--	--
23.6102	0.60767		49.1458	1.71668		--	--
23.6519	0.60648		49.229	1.71729		--	--
23.6935	0.60517		49.3123	1.7175		--	--
23.7352	0.60372		49.3956	1.71747		--	--
23.7769	0.60212		49.4789	1.71739		--	--
23.8185	0.60037		49.5621	1.71755		--	--
23.8602	0.5985		49.6454	1.71777		--	--
23.9018	0.59657		49.7287	1.71784		--	--
23.9435	0.59458		49.8119	1.71788		--	--
23.9852	0.59255		49.8952	1.71788		--	--
24.0268	0.59049		49.9785	1.71787		--	--
24.0685	0.58842		50.0618	1.71783		--	--
24.1102	0.58634		50.145	1.71767		--	--
24.1518	0.58428		50.2283	1.71739		--	--
24.1935	0.58223		50.3116	1.71723		--	--
24.2352	0.58022		50.3948	1.71752		--	--
24.2768	0.57825		50.4781	1.7184		--	--
24.3185	0.57634		50.5614	1.71974		--	--
24.3602	0.57449		50.6446	1.72139		--	--
24.4018	0.57271		50.7279	1.72318		--	--
24.4435	0.57101		50.8112	1.72493		--	--
24.4851	0.56939		50.8945	1.72643		--	--
24.5268	0.56787		50.9777	1.72748		--	--
24.5685	0.56645		51.061	1.72811		--	--
24.6101	0.56513		51.1443	1.7286		--	--
24.6518	0.56391		51.2275	1.7292		--	--
24.6934	0.56279		51.3108	1.72997		--	--
24.7351	0.56179		51.3941	1.7308		--	--
24.7768	0.56088		51.4774	1.73172		--	--
24.8184	0.56007		51.5606	1.73273		--	--
24.8601	0.55936		51.6439	1.73384		--	--
24.9018	0.55874		51.7272	1.73505		--	--
24.9434	0.55815		51.8104	1.73636		--	--
24.9851	0.55758		51.8937	1.738		--	--
25.0267	0.55702		51.977	1.73981		--	--
25.0684	0.55649		52.0603	1.74134		--	--
25.1101	0.55598		52.1435	1.74246		--	--
25.1517	0.5555		52.2268	1.74309		--	--
25.1934	0.55503		52.3101	1.74317		--	--
25.2351	0.55456		52.3933	1.7427		--	--
25.2767	0.55407		52.4766	1.74176		--	--
25.3184	0.55359		52.5599	1.74046		--	--
25.3601	0.55312		52.6431	1.7389		--	--
25.4017	0.55263		52.7264	1.73736		--	--
25.4434	0.55212		52.8097	1.73591		--	--
25.485	0.55161		52.893	1.73452		--	--
25.5267	0.5512		52.9762	1.73349		--	--
25.5684	0.55093		53.0595	1.73292		--	--
25.61	0.55079		53.1428	1.73289		--	--
25.6517	0.55073		53.226	1.73339		--	--
25.6934	0.55074		53.3093	1.73436		--	--
25.735	0.55078		53.3926	1.73565		--	--
25.7767	0.55082		53.4759	1.73703		--	--
25.8183	0.55084		53.5591	1.73868		--	--
25.86	0.55081		53.6424	1.74064		--	--
25.9017	0.5507		53.7257	1.74244		--	--
25.9433	0.5505		53.8089	1.74371		--	--
25.985	0.55019		53.8922	1.74421		--	--
26.0267	0.54973		53.9755	1.74382		--	--
26.0683	0.54911		54.0588	1.74252		--	--
26.11	0.54832		54.142	1.74044		--	--
26.1517	0.54734		54.2253	1.73782		--	--
26.1933	0.54615		54.3086	1.735		--	--
26.235	0.54473		54.3918	1.73247		--	--
26.2766	0.54308		54.4751	1.73016		--	--
26.3183	0.54119		54.5584	1.72786		--	--
26.36	0.53904		54.6416	1.7258		--	--
26.4016	0.53663		54.7249	1.72418		--	--
26.4433	0.53394		54.8082	1.72305		--	--
26.485	0.53098		54.8914	1.72256		--	--
26.5266	0.52773		54.9747	1.72299		--	--
26.5683	0.5242		55.058	1.7247		--	--
26.6099	0.52037		55.1413	1.72761		--	--
26.6516	0.5163		55.2245	1.73111		--	--
26.6933	0.51203		55.3078	1.73452		--	--
26.7349	0.50758		55.3911	1.73747		--	--
26.7766	0.50296		55.4744	1.73975		--	--
26.8182	0.49819		55.5576	1.74117		--	--
26.8599	0.49328		55.6409	1.7416		--	--
26.9016	0.48823		55.7242	1.74128		--	--
26.9432	0.48307		55.8074	1.74067		--	--
26.9849	0.4778		55.8907	1.74025		--	--
27.0266	0.47244		55.974	1.74009		--	--
27.0682	0.46704		56.0572	1.73996		--	--
27.1099	0.46168		56.1405	1.73985		--	--
27.1516	0.4564		56.2238	1.73965		--	--
27.1932	0.45124		56.307	1.73937		--	--
27.2349	0.44616		56.3903	1.73923		--	--
27.2765	0.44107		56.4736	1.73944		--	--
27.3182	0.43597		56.5569	1.74015		--	--
27.3599	0.43087		56.6401	1.74146		--	--
27.4015	0.42578		56.7234	1.74365		--	--
27.4432	0.42068		56.8067	1.74665		--	--
27.4849	0.41555		56.8899	1.74989		--	--
27.5265	0.41036		56.9732	1.75285		--	--
27.5682	0.40514		57.0565	1.75506		--	--
27.6098	0.39991		57.1398	1.75636		--	--
27.6515	0.39469		57.223	1.75682		--	--
27.6932	0.38946		57.3063	1.75657		--	--
27.7348	0.38419		57.3896	1.75584		--	--
27.7765	0.37896		57.4728	1.75498		--	--
27.8182	0.37378		57.5561	1.75446		--	--
27.8598	0.36863		57.6394	1.75433		--	--
27.9015	0.36353		57.7227	1.75435		--	--
27.9431	0.3585		57.8059	1.75452		--	--
27.9848	0.35355		57.8892	1.75483		--	--
28.0265	0.34871		57.9725	1.75513		--	--
28.0681	0.34399		58.0557	1.75544		--	--
28.1098	0.3394		58.139	1.75596		--	--
28.1515	0.33496		58.2223	1.7569		--	--
28.1931	0.33067		58.3055	1.75862		--	--
28.2348	0.32654		58.3888	1.76115		--	--
28.2765	0.32259		58.4721	1.76405		--	--
28.3181	0.31882		58.5553	1.76696		--	--
28.3598	0.31523		58.6386	1.76954		--	--
28.4014	0.31184		58.7219	1.7715		--	--
28.4431	0.30864		58.8052	1.7726		--	--
28.4848	0.30563		58.8884	1.77291		--	--
28.5264	0.30282		58.9717	1.77276		--	--
28.5681	0.3002		59.055	1.77249		--	--
28.6098	0.29778		59.1382	1.77258		--	--
28.6514	0.29555		59.2215	1.77306		--	--
28.6931	0.29351		59.3048	1.7737		--	--
28.7347	0.29165		59.388	1.77449		--	--
28.7764	0.28996		59.4713	1.7754		--	--
28.8181	0.28844		59.5546	1.77641		--	--
28.8597	0.28708		59.6379	1.7774		--	--
28.9014	0.28586		59.7211	1.77835		--	--
28.9431	0.28478		59.8044	1.77949		--	--
28.9847	0.28381		59.8877	1.78099		--	--
29.0264	0.28295		59.9709	1.78284		--	--
29.068	0.28217		60.0542	1.78458		--	--
29.1097	0.28146		60.1375	1.78685		--	--
29.1514	0.2808		60.2208	1.78929		--	--
29.193	0.28021		60.304	1.7914		--	--
29.2347	0.27973		60.3873	1.79249		--	--
29.2764	0.27933		60.4706	1.79198		--	--
29.318	0.279		60.5538	1.78971		--	--
29.3597	0.27873		60.6371	1.78587		--	--
29.4014	0.27854		60.7204	1.78077		--	--
29.443	0.27848		60.8036	1.77497		--	--
29.4847	0.2785		60.8869	1.76927		--	--
29.5263	0.2786		60.9702	1.76404		--	--
29.568	0.2788		61.0534	1.75938		--	--
29.6097	0.27909		61.1367	1.75531		--	--
29.6513	0.27947		61.22	1.75168		--	--
29.693	0.27995		61.3033	1.74836		--	--
29.7346	0.28051		61.3865	1.74536		--	--
29.7763	0.28118		61.4698	1.74322		--	--
29.818	0.28197		61.5531	1.74206		--	--
29.8596	0.28291		61.6363	1.74158		--	--
29.9013	0.284		61.7196	1.7413		--	--
29.943	0.28526		61.8029	1.74049		--	--
29.9846	0.28671		61.8862	1.73864		--	--
30.0263	0.28834		61.9694	1.73547		--	--
30.0679	0.29018		62.0527	1.73091		--	--
30.1096	0.29221		62.136	1.72514		--	--
30.1513	0.29445		62.2192	1.71881		--	--
30.1929	0.2969		62.3025	1.71305		--	--
30.2346	0.29955		62.3858	1.70837		--	--
30.2763	0.3024		62.469	1.70492		--	--
30.3179	0.30545		62.5523	1.70274		--	--
30.3596	0.3087		62.6356	1.70156		--	--
30.4013	0.31214		62.7189	1.70137		--	--
30.4429	0.31576		62.8021	1.70215		--	--
30.4846	0.31956		62.8854	1.70387		--	--
30.5262	0.32352		62.9687	1.70665		--	--
30.5679	0.32763		63.0519	1.71077		--	--
30.6096	0.33189		63.1352	1.71577		--	--
30.6512	0.33628		63.2185	1.72057		--	--
30.6929	0.34079		63.3017	1.72441		--	--
30.7346	0.34541		63.385	1.72685		--	--
30.7762	0.35012		63.4683	1.72774		--	--
30.8179	0.35491		63.5516	1.72727		--	--
30.8595	0.35976		63.6348	1.72593		--	--
30.9012	0.36466		63.7181	1.72454		--	--
30.9429	0.3696		63.8014	1.72418		--	--
30.9845	0.37456		63.8846	1.7258		--	--
31.0262	0.37953		63.9679	1.72925		--	--
31.0679	0.38448		64.0512	1.73405		--	--
31.1095	0.3894		64.1345	1.74017		--	--
31.1512	0.39424		64.2177	1.74756		--	--
31.1928	0.39895		64.301	1.75617		--	--
31.2345	0.40353		64.3843	1.76597		--	--
31.2762	0.40802		64.4675	1.77726		--	--
31.3178	0.41241		64.5508	1.78986		--	--
31.3595	0.41666		64.6341	1.80327		--	--
31.4012	0.42082		64.7173	1.81677		--	--
31.4428	0.42497		64.8006	1.82911		--	--
31.4845	0.4291		64.8839	1.83317		--	--
31.5262	0.43323		64.9672	1.8364		--	--
31.5678	0.43739		65.0504	1.83884		--	--
31.6095	0.44162		65.1337	1.84055		--	--
31.6511	0.44593		65.217	1.84158		--	--
31.6928	0.45034		65.3003	1.84197		--	--
31.7345	0.45488		65.3835	1.84177		--	--
31.7761	0.45956		65.4668	1.84097		--	--
31.8178	0.4644		65.5501	1.83956		--	--
31.8594	0.46942		65.6333	1.83753		--	--
31.9011	0.47461		65.7166	1.83488		--	--
31.9428	0.48001		65.7999	1.8316		--	--
31.9844	0.4856		65.8831	1.8277		--	--
32.0261	0.49139		65.9664	1.82316		--	--
32.0678	0.4974		66.0497	1.81798		--	--
32.1094	0.50362		66.133	1.81204		--	--
32.1511	0.51005		66.2162	1.80545		--	--
32.1927	0.5167		66.2995	1.79841		--	--
32.2344	0.52362		66.3828	1.79089		--	--
32.2761	0.53088		66.466	1.78287		--	--
32.3177	0.53843		66.5493	1.77432		--	--
32.3594	0.54622		66.6326	1.76525		--	--
32.4011	0.55419		66.7159	1.75566		--	--
32.4427	0.56232		66.7991	1.74552		--	--
32.4844	0.57054		66.8824	1.73481		--	--
32.526	0.57882		66.9657	1.72347		--	--
32.5677	0.5871		67.0489	1.7117		--	--
32.6094	0.59533		67.1322	1.69964		--	--
32.651	0.60348		67.2155	1.68717		--	--
32.6927	0.61149		67.2987	1.67429		--	--
32.7344	0.61932		67.382	1.661		--	--
32.776	0.62692		67.4653	1.64729		--	--
32.8177	0.63424		67.5486	1.63315		--	--
32.8594	0.64129		67.6318	1.61859		--	--
32.901	0.64804		67.7151	1.60359		--	--
32.9427	0.65447		67.7984	1.58802		--	--
32.9843	0.66056		67.8797	1.58268		--	--
33.026	0.66638		67.8797	1.5762		--	--
33.0677	0.67198		67.8797	1.56901		--	--
33.1093	0.67727		67.955	1.56142		--	--
33.151	0.68228		68.0279	1.5537		--	--
33.1927	0.68706		68.0985	1.54612		--	--
33.2343	0.69163		68.167	1.53866		--	--
33.276	0.69603		68.2336	1.53108		--	--
33.3176	0.70027		68.2984	1.52322		--	--
33.3593	0.70439		68.3616	1.5148		--	--
33.401	0.7084		68.4232	1.50575		--	--
33.4426	0.71233		68.4834	1.49615		--	--
33.4843	0.71621		68.5421	1.48595		--	--
33.526	0.72007		68.5995	1.47522		--	--
33.5676	0.72392		68.6556	1.46412		--	--
33.6093	0.7278		68.7105	1.45232		--	--
33.6509	0.73173		68.7641	1.43915		--	--
33.6926	0.73575		68.8166	1.42404		--	--
33.7343	0.73989		68.8679	1.40673		--	--
33.7759	0.74417		68.9182	1.38735		--	--
33.8176	0.74862		68.9674	1.36621		--	--
33.8593	0.75329		69.0155	1.34371		--	--
33.9009	0.75819		69.0627	1.32038		--	--
33.9426	0.76328		69.1088	1.29687		--	--
33.9843	0.76846		69.154	1.27363		--	--
34.0259	0.77373		69.1983	1.25051		--	--
34.0676	0.77907		69.2417	1.22712		--	--
34.1092	0.78449		69.2841	1.20319		--	--
34.1509	0.78996		69.3258	1.17868		--	--
34.1926	0.79548		69.3666	1.15366		--	--
34.2342	0.80103		69.4065	1.12811		--	--
34.2759	0.80662		69.4457	1.102		--	--
34.3175	0.81221		69.4841	1.07531		--	--
34.3592	0.81781		69.5217	1.04813		--	--
34.4009	0.82341		69.5586	1.02028		--	--
34.4425	0.82898		69.5947	0.99166		--	--
34.4842	0.83452		69.6302	0.96228		--	--
34.5259	0.83997		69.665	0.93185		--	--
34.5675	0.84532		69.699	0.90029		--	--
34.6092	0.85064		69.7325	0.86779		--	--
34.6508	0.85599		69.7652	0.83459		--	--
34.6925	0.8613		69.7974	0.80094		--	--
34.7342	0.86653		69.8289	0.76708		--	--
34.7758	0.87174		69.8598	0.73325		--	--
34.8175	0.87699		69.8902	0.6994		--	--
34.8592	0.88227		69.9199	0.66554		--	--
34.9008	0.88762		69.9491	0.63163		--	--
34.9425	0.89304		69.9778	0.5973		--	--
34.9841	0.89854		70.0058	0.56249		--	--
35.0258	0.90411		70.0334	0.52729		--	--
35.0675	0.90978		70.0605	0.49166		--	--
35.1091	0.91553		70.087	0.45559		--	--
35.1508	0.92137		70.113	0.41905		--	--
35.1925	0.9273		70.1386	0.38202		--	--
35.2341	0.93332		70.1637	0.34459		--	--
35.2758	0.93942		70.1883	0.30669		--	--
35.3175	0.94559		70.2124	0.26795		--	--
35.3591	0.95184		70.2361	0.22822		--	--
35.4008	0.95823		70.2594	0.18764		--	--
35.4424	0.9648		70.2823	0.1464		--	--
35.4841	0.97151		70.3047	0.10469		--	--
35.5258	0.97832		70.3267	0.06272		--	--
35.5674	0.98516		70.3484	0.02069		--	--
35.6091	0.99201		--	--		--	--
35.6508	0.99881		--	--		--	--
35.6924	1.00552		--	--		--	--
35.7341	1.01211		--	--		--	--
35.7757	1.01852		--	--		--	--
35.8174	1.02473		--	--		--	--
35.8591	1.0307		--	--		--	--
35.9007	1.03639		--	--		--	--
35.9424	1.04177		--	--		--	--
35.9841	1.04678		--	--		--	--
36.0257	1.05136		--	--		--	--
36.0674	1.05549		--	--		--	--
36.109	1.05916		--	--		--	--
36.1507	1.06234		--	--		--	--
36.1924	1.06503		--	--		--	--
36.234	1.0673		--	--		--	--
36.2757	1.06918		--	--		--	--
36.3173	1.07069		--	--		--	--
36.359	1.07186		--	--		--	--
36.4007	1.07272		--	--		--	--
36.4423	1.07331		--	--		--	--
36.484	1.07368		--	--		--	--
36.5257	1.07387		--	--		--	--
36.5673	1.07392		--	--		--	--
36.609	1.07388		--	--		--	--
36.6506	1.07378		--	--		--	--
36.6923	1.07367		--	--		--	--
36.734	1.07359		--	--		--	--
36.7756	1.07358		--	--		--	--
36.8173	1.07369		--	--		--	--
36.859	1.07395		--	--		--	--
36.9006	1.07441		--	--		--	--
36.9423	1.0751		--	--		--	--
36.984	1.07607		--	--		--	--
37.0256	1.07736		--	--		--	--
37.0673	1.07901		--	--		--	--
37.1089	1.08096		--	--		--	--
37.1506	1.08314		--	--		--	--
37.1923	1.08552		--	--		--	--
37.2339	1.08811		--	--		--	--
37.2756	1.0909		--	--		--	--
37.3173	1.09387		--	--		--	--
37.3589	1.097		--	--		--	--
37.4006	1.10028		--	--		--	--
37.4422	1.1037		--	--		--	--
37.4839	1.10721		--	--		--	--
37.5256	1.1108		--	--		--	--
37.5672	1.11445		--	--		--	--
37.6089	1.11811		--	--		--	--
37.6506	1.12176		--	--		--	--
37.6922	1.12541		--	--		--	--
37.7339	1.12909		--	--		--	--
37.7755	1.13278		--	--		--	--
37.8172	1.13648		--	--		--	--
37.8589	1.14023		--	--		--	--
37.9005	1.14401		--	--		--	--
37.9422	1.14791		--	--		--	--
37.9838	1.15203		--	--		--	--
38.0255	1.15625		--	--		--	--
38.0672	1.1605		--	--		--	--
38.1088	1.16481		--	--		--	--
38.1505	1.16918		--	--		--	--
38.1922	1.1736		--	--		--	--
38.2338	1.17805		--	--		--	--
38.2755	1.18253		--	--		--	--
38.3171	1.18703		--	--		--	--
38.3588	1.19153		--	--		--	--
38.4005	1.19603		--	--		--	--
38.4421	1.20052		--	--		--	--
38.4838	1.20499		--	--		--	--
38.5255	1.20942		--	--		--	--
38.5671	1.21381		--	--		--	--
38.6088	1.21815		--	--		--	--
38.6504	1.22244		--	--		--	--
38.6921	1.22666		--	--		--	--
38.7338	1.23081		--	--		--	--
38.7754	1.23489		--	--		--	--
38.8171	1.23889		--	--		--	--
38.8588	1.24281		--	--		--	--
38.9004	1.24665		--	--		--	--
38.9421	1.25041		--	--		--	--
38.9838	1.2541		--	--		--	--
39.0254	1.2577		--	--		--	--
39.0671	1.26124		--	--		--	--
39.1087	1.26472		--	--		--	--
39.1504	1.26813		--	--		--	--
39.1921	1.27151		--	--		--	--
39.2337	1.27485		--	--		--	--
39.2754	1.27817		--	--		--	--
39.3171	1.28149		--	--		--	--
39.3587	1.28483		--	--		--	--
39.4004	1.28819		--	--		--	--
39.442	1.29161		--	--		--	--
39.4837	1.29511		--	--		--	--
39.5254	1.29867		--	--		--	--
39.567	1.30231		--	--		--	--
39.6087	1.30606		--	--		--	--
39.6504	1.3099		--	--		--	--
39.692	1.31374		--	--		--	--
39.7337	1.31765		--	--		--	--
39.7753	1.32168		--	--		--	--
39.817	1.32584		--	--		--	--
39.8587	1.33016		--	--		--	--
39.9003	1.33464		--	--		--	--
39.942	1.3393		--	--		--	--
39.9837	1.34413		--	--		--	--
40.0253	1.34915		--	--		--	--
40.067	1.35444		--	--		--	--
40.1086	1.35997		--	--		--	--
40.1503	1.36574		--	--		--	--
40.192	1.37179		--	--		--	--
40.2336	1.37809		--	--		--	--
40.2753	1.3846		--	--		--	--
40.317	1.39128		--	--		--	--
40.3586	1.39809		--	--		--	--
40.4003	1.40499		--	--		--	--
40.4419	1.41196		--	--		--	--
40.4836	1.41895		--	--		--	--
40.5253	1.42594		--	--		--	--
40.5669	1.43289		--	--		--	--
40.6086	1.43977		--	--		--	--
40.6503	1.44656		--	--		--	--
40.6919	1.45322		--	--		--	--
40.7336	1.45974		--	--		--	--
40.7752	1.4661		--	--		--	--
40.8169	1.47226		--	--		--	--
40.8586	1.47821		--	--		--	--
40.9002	1.48395		--	--		--	--
40.9419	1.48944		--	--		--	--
40.9836	1.49468		--	--		--	--
41.0252	1.49966		--	--		--	--
41.0669	1.50438		--	--		--	--
41.1085	1.50882		--	--		--	--
41.1502	1.51295		--	--		--	--
41.1919	1.51677		--	--		--	--
41.2335	1.52036		--	--		--	--
41.2752	1.52373		--	--		--	--
41.3169	1.52694		--	--		--	--
41.3585	1.53002		--	--		--	--
41.4002	1.53302		--	--		--	--
41.4418	1.53598		--	--		--	--
41.4835	1.53892		--	--		--	--
41.5252	1.54191		--	--		--	--
41.5668	1.54497		--	--		--	--
41.6085	1.54815		--	--		--	--
41.6502	1.55148		--	--		--	--
41.6918	1.55501		--	--		--	--
41.7335	1.55877		--	--		--	--
41.7751	1.56279		--	--		--	--
41.8168	1.56714		--	--		--	--
41.8585	1.5718		--	--		--	--
41.9001	1.57666		--	--		--	--
41.9418	1.58166		--	--		--	--
41.9835	1.58677		--	--		--	--
42.0251	1.59195		--	--		--	--
42.0668	1.59717		--	--		--	--
42.1084	1.60239		--	--		--	--
42.1501	1.60756		--	--		--	--
42.1918	1.61267		--	--		--	--
42.2334	1.61766		--	--		--	--
42.2751	1.62252		--	--		--	--
42.3168	1.62722		--	--		--	--
42.3584	1.63172		--	--		--	--
42.4001	1.636		--	--		--	--
42.4417	1.64003		--	--		--	--
42.4834	1.6438		--	--		--	--
42.5251	1.64728		--	--		--	--
42.5667	1.65045		--	--		--	--
42.6084	1.6533		--	--		--	--
42.6501	1.65582		--	--		--	--
42.6917	1.65794		--	--		--	--
42.7334	1.65964		--	--		--	--
42.7751	1.66091		--	--		--	--
42.8167	1.66173		--	--		--	--
42.8584	1.66217		--	--		--	--
42.9	1.66227		--	--		--	--
42.9417	1.66203		--	--		--	--
42.9834	1.66154		--	--		--	--
43.025	1.66085		--	--		--	--
43.0667	1.66002		--	--		--	--
43.1084	1.65911		--	--		--	--
43.15	1.65818		--	--		--	--
43.1917	1.65727		--	--		--	--
43.2333	1.65643		--	--		--	--
43.275	1.65574		--	--		--	--
43.3167	1.65522		--	--		--	--
43.3583	1.65503		--	--		--	--
43.4	1.65526		--	--		--	--
43.4417	1.65586		--	--		--	--
43.4833	1.65667		--	--		--	--
43.525	1.65773		--	--		--	--
43.5666	1.65908		--	--		--	--
43.6083	1.66071		--	--		--	--
43.65	1.66258		--	--		--	--
43.6916	1.66466		--	--		--	--
43.7333	1.66692		--	--		--	--
43.7749	1.66933		--	--		--	--
43.8166	1.67185		--	--		--	--
43.8583	1.67446		--	--		--	--
43.8999	1.67712		--	--		--	--
43.9416	1.6798		--	--		--	--
43.9833	1.68247		--	--		--	--
44.0249	1.68511		--	--		--	--
44.0666	1.68767		--	--		--	--
44.1082	1.69013		--	--		--	--
44.1499	1.69245		--	--		--	--
44.1916	1.69461		--	--		--	--
44.2332	1.69656		--	--		--	--
44.2749	1.69829		--	--		--	--
44.3166	1.69975		--	--		--	--
44.3582	1.70091		--	--		--	--
44.3999	1.70176		--	--		--	--
44.4415	1.7023		--	--		--	--
44.4832	1.70254		--	--		--	--
44.5249	1.70257		--	--		--	--
44.5665	1.70241		--	--		--	--
44.6082	1.70209		--	--		--	--
44.6499	1.70168		--	--		--	--
44.6915	1.70122		--	--		--	--
44.7332	1.70073		--	--		--	--
44.7749	1.70027		--	--		--	--
44.8165	1.69985		--	--		--	--
44.8582	1.69953		--	--		--	--
44.8998	1.69932		--	--		--	--
44.9415	1.69926		--	--		--	--
44.9832	1.69948		--	--		--	--
45.0248	1.70006		--	--		--	--
45.0665	1.70082		--	--		--	--
45.1082	1.70166		--	--		--	--
45.1498	1.70273		--	--		--	--
45.1915	1.70411		--	--		--	--
45.2331	1.7057		--	--		--	--
45.2748	1.70739		--	--		--	--
45.3165	1.70913		--	--		--	--
45.3581	1.71089		--	--		--	--
45.3998	1.71264		--	--		--	--
45.4415	1.71434		--	--		--	--
45.4831	1.71596		--	--		--	--
45.5248	1.71747		--	--		--	--
45.5664	1.71883		--	--		--	--
45.6081	1.72002		--	--		--	--
45.6498	1.72102		--	--		--	--
45.6914	1.7218		--	--		--	--
45.7331	1.72233		--	--		--	--
45.7747	1.7226		--	--		--	--
45.8164	1.72256		--	--		--	--
45.8581	1.72211		--	--		--	--
45.8997	1.72128		--	--		--	--
45.9414	1.72009		--	--		--	--
45.9831	1.71849		--	--		--	--
46.0247	1.71653		--	--		--	--
46.0664	1.71424		--	--		--	--
46.108	1.71167		--	--		--	--
46.1497	1.70893		--	--		--	--
46.1914	1.70605		--	--		--	--
46.233	1.70308		--	--		--	--
46.2747	1.70005		--	--		--	--
46.3164	1.69702		--	--		--	--
46.358	1.69402		--	--		--	--
46.3997	1.6911		--	--		--	--
46.4413	1.6883		--	--		--	--
46.483	1.68567		--	--		--	--
46.5247	1.68324		--	--		--	--
46.5663	1.68107		--	--		--	--
46.608	1.67927		--	--		--	--
46.6497	1.67788		--	--		--	--
46.6913	1.67681		--	--		--	--
46.733	1.67604		--	--		--	--
46.7747	1.67557		--	--		--	--
46.8163	1.6754		--	--		--	--
46.858	1.67551		--	--		--	--
46.8996	1.67585		--	--		--	--
46.9413	1.67641		--	--		--	--
46.983	1.67712		--	--		--	--
47.0246	1.67797		--	--		--	--
47.0663	1.67891		--	--		--	--
47.108	1.67991		--	--		--	--
47.1496	1.68092		--	--		--	--
47.1913	1.68192		--	--		--	--
47.2329	1.68286		--	--		--	--
47.2746	1.68371		--	--		--	--
47.3163	1.68444		--	--		--	--
47.3579	1.685		--	--		--	--
47.3996	1.68536		--	--		--	--
47.4412	1.68548		--	--		--	--
47.4829	1.68533		--	--		--	--
47.5246	1.68491		--	--		--	--
47.5662	1.6843		--	--		--	--
47.6079	1.68344		--	--		--	--
47.6496	1.68233		--	--		--	--
47.6912	1.68102		--	--		--	--
47.7329	1.67956		--	--		--	--
47.7745	1.67797		--	--		--	--
47.8162	1.67629		--	--		--	--
47.8579	1.67455		--	--		--	--
47.8995	1.67278		--	--		--	--
47.9412	1.67101		--	--		--	--
47.9829	1.66927		--	--		--	--
48.0245	1.6676		--	--		--	--
48.0662	1.66601		--	--		--	--
48.1078	1.66455		--	--		--	--
48.1495	1.66325		--	--		--	--
48.1912	1.66214		--	--		--	--
48.2328	1.66124		--	--		--	--
48.2745	1.6606		--	--		--	--
48.3162	1.66015		--	--		--	--
48.3578	1.65989		--	--		--	--
48.3995	1.65981		--	--		--	--
48.4412	1.65977		--	--		--	--
48.4828	1.65996		--	--		--	--
48.5245	1.66046		--	--		--	--
48.5661	1.66116		--	--		--	--
48.6078	1.66203		--	--		--	--
48.6495	1.66302		--	--		--	--
48.6911	1.66411		--	--		--	--
48.7328	1.66528		--	--		--	--
48.7745	1.66648		--	--		--	--
48.8161	1.6677		--	--		--	--
48.8578	1.6689		--	--		--	--
48.8994	1.67007		--	--		--	--
48.9411	1.67119		--	--		--	--
48.9828	1.67223		--	--		--	--
49.0244	1.67313		--	--		--	--
49.0661	1.67387		--	--		--	--
49.1078	1.67444		--	--		--	--
49.1494	1.67486		--	--		--	--
49.1911	1.67512		--	--		--	--
49.2327	1.67525		--	--		--	--
49.2744	1.67524		--	--		--	--
49.3161	1.67515		--	--		--	--
49.3577	1.67504		--	--		--	--
49.3994	1.67492		--	--		--	--
49.441	1.67481		--	--		--	--
49.4827	1.67473		--	--		--	--
49.5244	1.67469		--	--		--	--
49.566	1.6747		--	--		--	--
49.6077	1.67479		--	--		--	--
49.6494	1.67496		--	--		--	--
49.691	1.67521		--	--		--	--
49.7327	1.67558		--	--		--	--
49.7743	1.67605		--	--		--	--
49.816	1.67665		--	--		--	--
49.8577	1.67738		--	--		--	--
49.8993	1.67824		--	--		--	--
49.941	1.67923		--	--		--	--
49.9827	1.68045		--	--		--	--
50.0243	1.68195		--	--		--	--
50.066	1.68368		--	--		--	--
50.1076	1.68567		--	--		--	--
50.1493	1.68793		--	--		--	--
50.191	1.69037		--	--		--	--
50.2326	1.69287		--	--		--	--
50.2743	1.69538		--	--		--	--
50.316	1.69785		--	--		--	--
50.3576	1.70025		--	--		--	--
50.3993	1.70255		--	--		--	--
50.441	1.70469		--	--		--	--
50.4826	1.70666		--	--		--	--
50.5243	1.70837		--	--		--	--
50.5659	1.70977		--	--		--	--
50.6076	1.71081		--	--		--	--
50.6493	1.71146		--	--		--	--
50.6909	1.71173		--	--		--	--
50.7326	1.71168		--	--		--	--
50.7743	1.71138		--	--		--	--
50.8159	1.71086		--	--		--	--
50.8576	1.71014		--	--		--	--
50.8992	1.70925		--	--		--	--
50.9409	1.70823		--	--		--	--
50.9826	1.70709		--	--		--	--
51.0242	1.70587		--	--		--	--
51.0659	1.70458		--	--		--	--
51.1076	1.70328		--	--		--	--
51.1492	1.70197		--	--		--	--
51.1909	1.70069		--	--		--	--
51.2325	1.69946		--	--		--	--
51.2742	1.69833		--	--		--	--
51.3159	1.69731		--	--		--	--
51.3575	1.69644		--	--		--	--
51.3992	1.69575		--	--		--	--
51.4409	1.69527		--	--		--	--
51.4825	1.69502		--	--		--	--
51.5242	1.69504		--	--		--	--
51.5658	1.69537		--	--		--	--
51.6075	1.6961		--	--		--	--
51.6492	1.69725		--	--		--	--
51.6908	1.69874		--	--		--	--
51.7325	1.70053		--	--		--	--
51.7742	1.70257		--	--		--	--
51.8158	1.70481		--	--		--	--
51.8575	1.70719		--	--		--	--
51.8991	1.70967		--	--		--	--
51.9408	1.7122		--	--		--	--
51.9825	1.71471		--	--		--	--
52.0241	1.71715		--	--		--	--
52.0658	1.71948		--	--		--	--
52.1075	1.72165		--	--		--	--
52.1491	1.72359		--	--		--	--
52.1908	1.72525		--	--		--	--
52.2325	1.72656		--	--		--	--
52.2741	1.72746		--	--		--	--
52.3158	1.72802		--	--		--	--
52.3574	1.72829		--	--		--	--
52.3991	1.7283		--	--		--	--
52.4408	1.72808		--	--		--	--
52.4824	1.72766		--	--		--	--
52.5241	1.72706		--	--		--	--
52.5658	1.72632		--	--		--	--
52.6074	1.72545		--	--		--	--
52.6491	1.72449		--	--		--	--
52.6907	1.72346		--	--		--	--
52.7324	1.72239		--	--		--	--
52.7741	1.7213		--	--		--	--
52.8157	1.72023		--	--		--	--
52.8574	1.71921		--	--		--	--
52.8991	1.71826		--	--		--	--
52.9407	1.71741		--	--		--	--
52.9824	1.71669		--	--		--	--
53.024	1.71613		--	--		--	--
53.0657	1.71576		--	--		--	--
53.1074	1.71561		--	--		--	--
53.149	1.71571		--	--		--	--
53.1907	1.71609		--	--		--	--
53.2323	1.71678		--	--		--	--
53.274	1.71789		--	--		--	--
53.3157	1.71933		--	--		--	--
53.3573	1.72109		--	--		--	--
53.399	1.72323		--	--		--	--
53.4407	1.72563		--	--		--	--
53.4823	1.72824		--	--		--	--
53.524	1.731		--	--		--	--
53.5656	1.73385		--	--		--	--
53.6073	1.73676		--	--		--	--
53.649	1.73965		--	--		--	--
53.6906	1.74245		--	--		--	--
53.7323	1.74507		--	--		--	--
53.774	1.74749		--	--		--	--
53.8156	1.74964		--	--		--	--
53.8573	1.75144		--	--		--	--
53.8989	1.75291		--	--		--	--
53.9406	1.75416		--	--		--	--
53.9823	1.75523		--	--		--	--
54.0239	1.75608		--	--		--	--
54.0656	1.75674		--	--		--	--
54.1073	1.75721		--	--		--	--
54.1489	1.75751		--	--		--	--
54.1906	1.75766		--	--		--	--
54.2323	1.75768		--	--		--	--
54.2739	1.75759		--	--		--	--
54.3156	1.7574		--	--		--	--
54.3572	1.75713		--	--		--	--
54.3989	1.75681		--	--		--	--
54.4406	1.75645		--	--		--	--
54.4822	1.75608		--	--		--	--
54.5239	1.75572		--	--		--	--
54.5656	1.75539		--	--		--	--
54.6072	1.75511		--	--		--	--
54.6489	1.75491		--	--		--	--
54.6905	1.75481		--	--		--	--
54.7322	1.75485		--	--		--	--
54.7739	1.75504		--	--		--	--
54.8155	1.75541		--	--		--	--
54.8572	1.75607		--	--		--	--
54.8989	1.7571		--	--		--	--
54.9405	1.75849		--	--		--	--
54.9822	1.76014		--	--		--	--
55.0238	1.76201		--	--		--	--
55.0655	1.76404		--	--		--	--
55.1072	1.76608		--	--		--	--
55.1488	1.7681		--	--		--	--
55.1905	1.77009		--	--		--	--
55.2321	1.77201		--	--		--	--
55.2738	1.77384		--	--		--	--
55.3155	1.77554		--	--		--	--
55.3571	1.77708		--	--		--	--
55.3988	1.77847		--	--		--	--
55.4405	1.77968		--	--		--	--
55.4821	1.78066		--	--		--	--
55.5238	1.78148		--	--		--	--
55.5654	1.78219		--	--		--	--
55.6071	1.7827		--	--		--	--
55.6488	1.78297		--	--		--	--
55.6904	1.78302		--	--		--	--
55.7321	1.78291		--	--		--	--
55.7738	1.78265		--	--		--	--
55.8154	1.78225		--	--		--	--
55.8571	1.78173		--	--		--	--
55.8987	1.7811		--	--		--	--
55.9404	1.78038		--	--		--	--
55.9821	1.77959		--	--		--	--
56.0237	1.77875		--	--		--	--
56.0654	1.77788		--	--		--	--
56.1071	1.77699		--	--		--	--
56.1487	1.77612		--	--		--	--
56.1904	1.77529		--	--		--	--
56.2321	1.77451		--	--		--	--
56.2737	1.7739		--	--		--	--
56.3154	1.77353		--	--		--	--
56.357	1.77333		--	--		--	--
56.3987	1.77328		--	--		--	--
56.4404	1.7735		--	--		--	--
56.482	1.77397		--	--		--	--
56.5237	1.77469		--	--		--	--
56.5654	1.77552		--	--		--	--
56.607	1.77632		--	--		--	--
56.6487	1.77708		--	--		--	--
56.6903	1.77778		--	--		--	--
56.732	1.77839		--	--		--	--
56.7737	1.77894		--	--		--	--
56.8153	1.77947		--	--		--	--
56.857	1.77995		--	--		--	--
56.8987	1.78038		--	--		--	--
56.9403	1.78075		--	--		--	--
56.982	1.78102		--	--		--	--
57.0236	1.78118		--	--		--	--
57.0653	1.78118		--	--		--	--
57.107	1.78098		--	--		--	--
57.1486	1.78063		--	--		--	--
57.1903	1.78012		--	--		--	--
57.232	1.77947		--	--		--	--
57.2736	1.77867		--	--		--	--
57.3153	1.77772		--	--		--	--
57.3569	1.77665		--	--		--	--
57.3986	1.77546		--	--		--	--
57.4403	1.77419		--	--		--	--
57.4819	1.77284		--	--		--	--
57.5236	1.77145		--	--		--	--
57.5653	1.77003		--	--		--	--
57.6069	1.76862		--	--		--	--
57.6486	1.76723		--	--		--	--
57.6902	1.7659		--	--		--	--
57.7319	1.76465		--	--		--	--
57.7736	1.76351		--	--		--	--
57.8152	1.76252		--	--		--	--
57.8569	1.76171		--	--		--	--
57.8986	1.76111		--	--		--	--
57.9402	1.76075		--	--		--	--
57.9819	1.76054		--	--		--	--
58.0235	1.76041		--	--		--	--
58.0652	1.76053		--	--		--	--
58.1069	1.76095		--	--		--	--
58.1485	1.76156		--	--		--	--
58.1902	1.76234		--	--		--	--
58.2319	1.76325		--	--		--	--
58.2735	1.76432		--	--		--	--
58.3152	1.76556		--	--		--	--
58.3568	1.76696		--	--		--	--
58.3985	1.76849		--	--		--	--
58.4402	1.77013		--	--		--	--
58.4818	1.77185		--	--		--	--
58.5235	1.77364		--	--		--	--
58.5652	1.77545		--	--		--	--
58.6068	1.77727		--	--		--	--
58.6485	1.77905		--	--		--	--
58.6902	1.78076		--	--		--	--
58.7318	1.78238		--	--		--	--
58.7735	1.78391		--	--		--	--
58.8151	1.78533		--	--		--	--
58.8568	1.78662		--	--		--	--
58.8985	1.7878		--	--		--	--
58.9401	1.78878		--	--		--	--
58.9818	1.78951		--	--		--	--
59.0234	1.79002		--	--		--	--
59.0651	1.79032		--	--		--	--
59.1068	1.79043		--	--		--	--
59.1484	1.79036		--	--		--	--
59.1901	1.79013		--	--		--	--
59.2318	1.78974		--	--		--	--
59.2734	1.78922		--	--		--	--
59.3151	1.78858		--	--		--	--
59.3567	1.78786		--	--		--	--
59.3984	1.78707		--	--		--	--
59.4401	1.78624		--	--		--	--
59.4817	1.78546		--	--		--	--
59.5234	1.78484		--	--		--	--
59.5651	1.78436		--	--		--	--
59.6067	1.78401		--	--		--	--
59.6484	1.78379		--	--		--	--
59.69	1.78375		--	--		--	--
59.7317	1.78391		--	--		--	--
59.7734	1.78417		--	--		--	--
59.815	1.7845		--	--		--	--
59.8567	1.78485		--	--		--	--
59.8984	1.78524		--	--		--	--
59.94	1.78563		--	--		--	--
59.9817	1.78601		--	--		--	--
60.0234	1.78638		--	--		--	--
60.065	1.78671		--	--		--	--
60.1067	1.78699		--	--		--	--
60.1483	1.78722		--	--		--	--
60.19	1.78738		--	--		--	--
60.2317	1.78746		--	--		--	--
60.2733	1.78745		--	--		--	--
60.315	1.78734		--	--		--	--
60.3567	1.78712		--	--		--	--
60.3983	1.78678		--	--		--	--
60.44	1.78626		--	--		--	--
60.4816	1.78552		--	--		--	--
60.5233	1.78456		--	--		--	--
60.565	1.7834		--	--		--	--
60.6066	1.78202		--	--		--	--
60.6483	1.78049		--	--		--	--
60.69	1.77886		--	--		--	--
60.7316	1.77718		--	--		--	--
60.7733	1.77548		--	--		--	--
60.8149	1.77379		--	--		--	--
60.8566	1.77215		--	--		--	--
60.8983	1.77061		--	--		--	--
60.9399	1.7692		--	--		--	--
60.9816	1.76797		--	--		--	--
61.0232	1.76704		--	--		--	--
61.0649	1.76652		--	--		--	--
61.1066	1.76641		--	--		--	--
61.1482	1.76673		--	--		--	--
61.1899	1.76739		--	--		--	--
61.2316	1.76828		--	--		--	--
61.2732	1.7694		--	--		--	--
61.3149	1.7707		--	--		--	--
61.3565	1.77217		--	--		--	--
61.3982	1.77378		--	--		--	--
61.4399	1.77552		--	--		--	--
61.4815	1.77737		--	--		--	--
61.5232	1.7793		--	--		--	--
61.5649	1.78134		--	--		--	--
61.6065	1.78348		--	--		--	--
61.6482	1.7857		--	--		--	--
61.6898	1.78795		--	--		--	--
61.7315	1.7902		--	--		--	--
61.7732	1.79241		--	--		--	--
61.8148	1.79455		--	--		--	--
61.8565	1.7966		--	--		--	--
61.8982	1.79853		--	--		--	--
61.9398	1.80031		--	--		--	--
61.9815	1.80193		--	--		--	--
62.0232	1.80336		--	--		--	--
62.0648	1.80453		--	--		--	--
62.1065	1.80545		--	--		--	--
62.1481	1.80614		--	--		--	--
62.1898	1.80663		--	--		--	--
62.2315	1.80694		--	--		--	--
62.2731	1.80712		--	--		--	--
62.3148	1.80718		--	--		--	--
62.3565	1.80718		--	--		--	--
62.3981	1.80716		--	--		--	--
62.4398	1.80716		--	--		--	--
62.4814	1.80723		--	--		--	--
62.5231	1.80742		--	--		--	--
62.5648	1.80778		--	--		--	--
62.6064	1.80838		--	--		--	--
62.6481	1.80926		--	--		--	--
62.6897	1.81056		--	--		--	--
62.7314	1.81231		--	--		--	--
62.7731	1.8144		--	--		--	--
62.8147	1.81682		--	--		--	--
62.8564	1.81954		--	--		--	--
62.8981	1.82255		--	--		--	--
62.9397	1.82587		--	--		--	--
62.9814	1.82952		--	--		--	--
63.023	1.83344		--	--		--	--
63.0647	1.83762		--	--		--	--
63.1064	1.84201		--	--		--	--
63.148	1.84659		--	--		--	--
63.1897	1.85134		--	--		--	--
63.2314	1.85623		--	--		--	--
63.273	1.86119		--	--		--	--
63.3147	1.86616		--	--		--	--
63.3564	1.8711		--	--		--	--
63.398	1.87598		--	--		--	--
63.4397	1.88079		--	--		--	--
63.4813	1.88549		--	--		--	--
63.523	1.89007		--	--		--	--
63.5647	1.8945		--	--		--	--
63.6063	1.89876		--	--		--	--
63.648	1.90284		--	--		--	--
63.6897	1.90671		--	--		--	--
63.7313	1.91033		--	--		--	--
63.773	1.91373		--	--		--	--
63.8146	1.91691		--	--		--	--
63.8563	1.91985		--	--		--	--
63.898	1.92262		--	--		--	--
63.9396	1.92524		--	--		--	--
63.9813	1.92775		--	--		--	--
64.023	1.9302		--	--		--	--
64.0646	1.93262		--	--		--	--
64.1063	1.93507		--	--		--	--
64.1479	1.93765		--	--		--	--
64.1896	1.94048		--	--		--	--
64.2313	1.94357		--	--		--	--
64.2729	1.94694		--	--		--	--
64.3146	1.95059		--	--		--	--
64.3563	1.95456		--	--		--	--
64.3979	1.95877		--	--		--	--
64.4396	1.96313		--	--		--	--
64.4813	1.96743		--	--		--	--
64.5229	1.9711		--	--		--	--
64.5646	1.97488		--	--		--	--
64.6062	1.97878		--	--		--	--
64.6479	1.98271		--	--		--	--
64.6896	1.98661		--	--		--	--
64.7312	1.99043		--	--		--	--
64.7729	1.99415		--	--		--	--
64.8145	1.99774		--	--		--	--
64.8562	2.00118		--	--		--	--
64.8979	2.00444		--	--		--	--
64.9395	2.00751		--	--		--	--
64.9812	2.01036		--	--		--	--
65.0229	2.01297		--	--		--	--
65.0645	2.01535		--	--		--	--
65.1062	2.01746		--	--		--	--
65.1479	2.01931		--	--		--	--
65.1895	2.02089		--	--		--	--
65.2312	2.0222		--	--		--	--
65.2728	2.02323		--	--		--	--
65.3145	2.02396		--	--		--	--
65.3562	2.02435		--	--		--	--
65.3978	2.02443		--	--		--	--
65.4395	2.02427		--	--		--	--
65.4811	2.02394		--	--		--	--
65.5228	2.02359		--	--		--	--
65.5645	2.02344		--	--		--	--
65.6061	2.02675		--	--		--	--
65.6478	2.02969		--	--		--	--
65.6895	2.0323		--	--		--	--
65.7311	2.03457		--	--		--	--
65.7728	2.03653		--	--		--	--
65.8144	2.03819		--	--		--	--
65.8561	2.03953		--	--		--	--
65.8978	2.04051		--	--		--	--
65.9394	2.04113		--	--		--	--
65.9811	2.04138		--	--		--	--
66.0228	2.04128		--	--		--	--
66.0644	2.04083		--	--		--	--
66.1061	2.04002		--	--		--	--
66.1478	2.03886		--	--		--	--
66.1894	2.03736		--	--		--	--
66.2311	2.03551		--	--		--	--
66.2727	2.03333		--	--		--	--
66.3144	2.03081		--	--		--	--
66.3561	2.02796		--	--		--	--
66.3977	2.02479		--	--		--	--
66.4394	2.02129		--	--		--	--
66.481	2.01746		--	--		--	--
66.5227	2.01332		--	--		--	--
66.5644	2.00885		--	--		--	--
66.606	2.00408		--	--		--	--
66.6477	1.99898		--	--		--	--
66.6894	1.99356		--	--		--	--
66.731	1.98779		--	--		--	--
66.7727	1.98162		--	--		--	--
66.8144	1.97511		--	--		--	--
66.856	1.97207		--	--		--	--
66.8977	1.96857		--	--		--	--
66.9393	1.96468		--	--		--	--
66.981	1.96041		--	--		--	--
67.0227	1.95592		--	--		--	--
67.0643	1.95134		--	--		--	--
67.106	1.9467		--	--		--	--
67.1477	1.942		--	--		--	--
67.1893	1.93727		--	--		--	--
67.231	1.93245		--	--		--	--
67.2726	1.92743		--	--		--	--
67.3143	1.92221		--	--		--	--
67.356	1.91677		--	--		--	--
67.3976	1.91112		--	--		--	--
67.4393	1.90523		--	--		--	--
67.481	1.89912		--	--		--	--
67.5226	1.89277		--	--		--	--
67.5643	1.88618		--	--		--	--
67.606	1.87935		--	--		--	--
67.6476	1.87232		--	--		--	--
67.6893	1.86507		--	--		--	--
67.7309	1.85752		--	--		--	--
67.7726	1.84964		--	--		--	--
67.8143	1.84141		--	--		--	--
67.8559	1.83279		--	--		--	--
67.8976	1.82377		--	--		--	--
67.9393	1.81432		--	--		--	--
67.9809	1.80444		--	--		--	--
68.0226	1.79411		--	--		--	--
68.0642	1.78332		--	--		--	--
68.1059	1.77207		--	--		--	--
68.1476	1.76035		--	--		--	--
68.1892	1.74814		--	--		--	--
68.2309	1.73547		--	--		--	--
68.2725	1.72231		--	--		--	--
68.3142	1.70868		--	--		--	--
68.3559	1.69457		--	--		--	--
68.3975	1.67998		--	--		--	--
68.4392	1.66505		--	--		--	--
68.4809	1.64983		--	--		--	--
68.5225	1.63423		--	--		--	--
68.5642	1.61832		--	--		--	--
68.6059	1.60213		--	--		--	--
68.6475	1.5857		--	--		--	--
68.6892	1.56904		--	--		--	--
68.7308	1.55209		--	--		--	--
68.7725	1.53476		--	--		--	--
68.8142	1.51704		--	--		--	--
68.8558	1.49894		--	--		--	--
68.8975	1.48045		--	--		--	--
68.9391	1.46156		--	--		--	--
68.9808	1.44229		--	--		--	--
69.0225	1.42264		--	--		--	--
69.0641	1.40261		--	--		--	--
69.1058	1.38221		--	--		--	--
69.1475	1.36146		--	--		--	--
69.1891	1.34037		--	--		--	--
69.2308	1.31894		--	--		--	--
69.2725	1.2972		--	--		--	--
69.3141	1.27517		--	--		--	--
69.3558	1.25284		--	--		--	--
69.3974	1.23022		--	--		--	--
69.4391	1.20728		--	--		--	--
69.4808	1.184		--	--		--	--
69.5224	1.16039		--	--		--	--
69.5641	1.13643		--	--		--	--
69.6058	1.11212		--	--		--	--
69.6474	1.08747		--	--		--	--
69.7243	1.06247		--	--		--	--
69.7592	1.03713		--	--		--	--
69.7934	1.01147		--	--		--	--
69.8267	0.98549		--	--		--	--
69.8591	0.9592		--	--		--	--
69.8908	0.93263		--	--		--	--
69.9216	0.90574		--	--		--	--
69.9517	0.87853		--	--		--	--
69.9811	0.85103		--	--		--	--
70.0098	0.82327		--	--		--	--
70.0378	0.7953		--	--		--	--
70.0652	0.76704		--	--		--	--
70.0919	0.73852		--	--		--	--
70.1181	0.70979		--	--		--	--
70.1436	0.68085		--	--		--	--
70.1686	0.65172		--	--
70.1931	0.62241		--	--
70.217	0.59295		--	--
70.2404	0.56338		--	--
70.2634	0.5337		--	--
70.2858	0.50394		--	--
70.3078	0.47413		--	--
70.3293	0.4443		--	--
70.3504	0.41446		--	--
70.371	0.38463		--	--
70.3912	0.35485		--	--
70.411	0.32513		--	--
70.419	0.2955		--	--
70.419	0.26597		--	--
70.419	0.23656		--	--
70.419	0.20733		--	--
70.419	0.17831		--	--
70.419	0.1495		--	--
70.419	0.12084		--	--
70.419	0.09228		--	--
70.419	0.06378		--	--
70.419	0.03533		--	--
70.419	0.00691		--	--
70.419	-0.0215		--	--

## Sheet: Fig 2d
2C			3C
Capacity(mAh)	dP/|dQ|(psi/mAh)		Capacity(mAh)	dP/|dQ|(psi/mAh)
-2.62342e-06	0.01905		3.38235e-07	-0.02352
-2.62342e-06	0.14004		3.38235e-07	0.00564
-2.62342e-06	0.28116		3.38235e-07	0.05055
1.38394e-05	0.44548		3.38235e-07	0.10777
0.41668	0.59578		3.38235e-07	0.17554
0.83334	0.72112		2.49979e-05	0.25151
1.25	0.80205		0.62502	0.33169
1.66667	0.7767		1.25001	0.41304
2.08333	0.6511		1.875	0.49527
2.49999	0.58421		2.5	0.5757
2.91666	0.5684		3.12499	0.65099
3.33332	0.53528		3.74998	0.71772
3.74998	0.46996		4.37497	0.77044
4.16665	0.44263		4.85474	0.85731
4.58331	0.44487		5.46797	0.94832
4.99997	0.49354		6.07121	1.04195
5.41663	0.5179		6.66817	1.13652
5.8333	0.46787		7.26003	1.22898
6.24996	0.43699		7.84706	1.31869
6.66662	0.45942		8.42916	1.40246
7.08329	0.52212		9.00638	1.47675
7.49995	0.52212		9.57865	1.54226
7.91661	0.45942		10.1458	1.59958
8.33327	0.43699		10.7079	1.64529
8.74993	0.46787		11.2648	1.67947
9.1666	0.5179		11.8166	1.70232
9.58326	0.49354		12.3635	1.71364
9.99992	0.43642		12.9055	1.71592
10.4166	0.44686		13.4426	1.71173
10.8332	0.49854		13.975	1.70644
11.2499	0.50755		14.5026	1.70478
11.6666	0.50953		15.0257	1.70982
12.0832	0.51253		15.5443	1.72413
12.4999	0.51653		16.0585	1.74754
12.9166	0.5214		16.5683	1.77895
13.3332	0.52726		17.0739	1.81518
13.7499	0.53462		17.5753	1.84765
14.1665	0.54383		18.0727	1.87018
14.5832	0.55483		18.5662	1.88285
14.9999	0.56724		19.0557	1.88444
15.4165	0.58028		19.5415	1.87658
15.8332	0.59483		20.0235	1.86456
16.2498	0.61161		20.502	1.85222
16.6665	0.62972		20.9768	1.84034
17.0832	0.64875		21.4481	1.82977
17.4998	0.66811		21.916	1.82472
17.9165	0.68719		22.3805	1.8284
18.3332	0.70733		22.8416	1.84038
18.7498	0.72971		23.2995	1.85679
19.1665	0.75404		23.7542	1.87059
19.5831	0.78022		24.2057	1.87501
19.9998	0.80855		24.654	1.87148
20.4165	0.83817		25.0993	1.86485
20.8331	0.86858		25.5415	1.8539
21.2498	0.89952		25.9807	1.83957
21.6665	0.9293		26.417	1.82569
22.0831	0.95821		26.8503	1.81278
22.4998	0.98788		27.2807	1.79871
22.9164	1.01858		27.7082	1.78577
23.3331	1.04953		28.1329	1.78102
23.7498	1.07945		28.5548	1.7857
24.1664	1.10749		28.9738	1.79484
24.5831	1.13471		29.3901	1.80288
24.9997	1.16135		29.8035	1.80697
25.4164	1.18705		30.2142	1.80506
25.8331	1.21135		30.6221	1.79939
26.2497	1.23447		31.0271	1.79175
26.6664	1.25694		31.4294	1.77722
27.0831	1.2789		31.8288	1.7563
27.4997	1.30026		32.2255	1.732
27.9164	1.31968		32.6193	1.70487
28.333	1.337		33.0102	1.67628
28.7497	1.35217		33.3983	1.64891
29.1664	1.36521		33.7834	1.62656
29.583	1.37672		34.1656	1.60741
29.9997	1.38777		34.5448	1.58846
30.4164	1.3989		34.9209	1.56877
30.833	1.40947		35.294	1.54998
31.2497	1.41825		35.664	1.53131
31.6663	1.42497		36.0308	1.51317
32.083	1.42968		36.3944	1.4966
32.4997	1.43381		36.7549	1.47915
32.9163	1.43771		37.112	1.46173
33.333	1.44041		37.4658	1.44418
33.7496	1.44163		37.8163	1.42695
34.1663	1.44151		38.1633	1.40947
34.583	1.44107		38.5069	1.39121
34.9996	1.44176		38.847	1.37256
35.4163	1.4436		39.1837	1.35361
35.833	1.44537		39.5168	1.33556
36.2496	1.44642		39.8463	1.31534
36.6663	1.44674		40.1723	1.29387
37.0829	1.44542		40.4948	1.27178
37.4996	1.44275		40.8135	1.24792
37.9163	1.43905		41.1287	1.22424
38.3329	1.43328		41.4402	1.19966
38.7496	1.4271		41.748	1.16999
39.1662	1.42169		42.0521	1.13249
39.5829	1.41592		42.3526	1.0922
40.0806	1.40907		42.6492	1.05309
40.4888	1.40058		42.9422	1.01703
40.89	1.39036		43.2314	0.98459
41.2852	1.3797		43.5168	0.96029
41.6747	1.36862		43.7985	0.94525
42.0587	1.35726		44.0764	0.93304
42.4374	1.34554		44.3506	0.92455
42.8107	1.33382		44.621	0.92314
43.1789	1.32273		44.8878	0.9288
43.5419	1.31211		45.1508	0.93787
43.8998	1.30125		45.41	0.94123
44.2525	1.2889		45.6657	0.92981
44.6001	1.27421		45.9176	0.90388
44.9426	1.25686		46.1659	0.8739
45.28	1.2385		46.4106	0.84272
45.6123	1.21994		46.6517	0.80511
45.9395	1.20129		46.8892	0.76176
46.2617	1.18186		47.1232	0.71824
46.5789	1.16031		47.3537	0.67506
46.8911	1.13636		47.5806	0.632
47.1982	1.11237		47.8042	0.59766
47.5004	1.08946		48.0243	0.5851
47.7977	1.06799		48.241	0.59456
48.0902	1.04772		48.4544	0.61248
48.3778	1.02722		48.6644	0.62851
48.6606	1.00571		48.8712	0.63642
48.9387	0.98418		49.0747	0.63549
49.2121	0.96377		49.275	0.62698
49.481	0.9439		49.4721	0.60256
49.7452	0.92384		49.6661	0.55301
50.005	0.90283		49.8569	0.48026
50.2603	0.88091		50.0447	0.38887
50.5112	0.85834		50.2295	0.28492
50.7578	0.83484		50.4112	0.17904
51	0.81037		50.59	0.08612
51.238	0.78439		50.7659	0.01965
51.4718	0.75769		50.9389	-0.0213
51.7014	0.73334		51.1091	-0.0469
51.9269	0.71081		51.2765	-0.06103
52.1484	0.68675		51.4411	-0.06447
52.3659	0.66018		51.6029	-0.0566
52.5794	0.63122		51.7621	-0.03792
52.789	0.60119		51.9187	-0.01292
52.9948	0.57261		52.0726	0.01429
53.1968	0.54598		52.224	0.0415
53.3951	0.52073		52.3728	0.06514
53.5898	0.49677		52.5192	0.08273
53.7808	0.47465		52.663	0.08817
53.9683	0.45313		52.8045	0.07315
54.1523	0.42942		52.9436	0.03296
54.3329	0.401		53.0803	-0.03781
54.5102	0.36624		53.2147	-0.14918
54.6841	0.32685		53.3469	-0.29786
54.8548	0.28744		53.4768	-0.4631
55.0224	0.25182		53.6045	-0.62434
55.1868	0.22113		53.7301	-0.76228
55.3482	0.19522		53.8536	-0.86634
55.5065	0.17263		53.9749	-0.93395
55.6619	0.15293		54.0942	-0.96342
55.8145	0.13648		54.2115	-0.9571
55.9642	0.12361		54.3268	-0.92308
56.1111	0.11276		54.4402	-0.88503
56.2553	0.10269		54.5516	-0.85977
56.3969	0.09351		54.6612	-0.85173
56.5359	0.08337		54.7689	-0.87006
56.6723	0.07062		54.8748	-0.91972
56.8062	0.05596		54.9789	-0.98485
56.9376	0.04032		55.0813	-1.04092
57.0667	0.02501		55.1819	-1.0762
57.1935	0.01252		55.2809	-1.09126
57.3179	0.00266		55.3782	-1.10818
57.4401	-0.0063		55.4739	-1.13754
57.5601	-0.01518		55.568	-1.16953
57.6779	-0.02489		55.6605	-1.2005
57.7937	-0.03606		55.7515	-1.23343
57.9074	-0.04895		55.841	-1.28551
58.0191	-0.06265		55.929	-1.36047
58.1289	-0.07919		56.0155	-1.45972
58.2368	-0.10345		56.1006	-1.58334
58.3428	-0.13637		56.1844	-1.70623
58.4471	-0.17457		56.2667	-1.80212
58.5496	-0.21399		56.3477	-1.86463
58.6504	-0.25052		56.4274	-1.90882
58.7496	-0.2841		56.5058	-1.96599
58.8471	-0.31821		56.5829	-2.05875
58.9432	-0.35466		56.6588	-2.15701
59.0376	-0.39342		56.7334	-2.2312
59.1306	-0.43686		56.8069	-2.28049
59.2222	-0.48918		56.8792	-2.3082
59.3124	-0.55036		56.9504	-2.33913
59.4011	-0.61781		57.0204	-2.38274
59.4885	-0.684		57.0893	-2.43642
59.5746	-0.73745		57.1572	-2.48768
59.6594	-0.77429		57.224	-2.50994
59.7429	-0.79806		57.2897	-2.50375
59.8252	-0.81294		57.3545	-2.49969
59.9062	-0.82767		57.4183	-2.53349
59.9861	-0.84891		57.4812	-2.62001
60.0648	-0.87581		57.5431	-2.73619
60.1423	-0.90675		57.6041	-2.83976
60.2187	-0.93863		57.6642	-2.93645
60.294	-0.9677		57.7235	-3.04555
60.3682	-0.99416		57.7819	-3.16748
60.4413	-1.0209		57.8395	-3.30668
60.5134	-1.05		57.8963	-3.44083
60.5844	-1.08147		57.9523	-3.55879
60.6545	-1.11194		58.0075	-3.6527
60.7235	-1.13788		58.062	-3.70796
60.7916	-1.15709		58.1158	-3.74393
60.8588	-1.16996		58.1688	-3.78614
60.925	-1.18044		58.2212	-3.85232
60.9903	-1.19236		58.2729	-3.92438
61.0547	-1.20747		58.324	-3.97661
61.1183	-1.2276		58.3745	-4.01228
61.1811	-1.25322		58.4243	-4.05172
61.243	-1.28753		58.4735	-4.10606
61.3041	-1.33519		58.5222	-4.15312
61.3644	-1.39851		58.5703	-4.17082
61.4239	-1.47126		58.6178	-4.15455
61.4827	-1.53975		58.6648	-4.11614
61.5407	-1.59372		58.7112	-4.05073
61.598	-1.63267		58.7572	-3.97317
61.6546	-1.66434		58.8025	-3.9136
61.7105	-1.69936		58.8474	-3.88114
61.7657	-1.74137		58.8918	-3.89808
61.8202	-1.79117		58.9357	-3.94854
61.8741	-1.85339		58.979	-4.03818
61.9273	-1.92996		59.0219	-4.18183
61.9799	-2.01308		59.0644	-4.35143
62.0319	-2.08641		59.1063	-4.53744
62.0832	-2.13747		59.1478	-4.71295
62.134	-2.16345		59.1889	-4.86855
62.1841	-2.17314		59.2294	-5.00442
62.2336	-2.18255		59.2696	-5.08481
62.2826	-2.19958		59.3093	-5.08536
62.3309	-2.22799		59.3485	-5.03177
62.3787	-2.27651		59.3874	-4.94317
62.426	-2.33807		59.4258	-4.84425
62.4727	-2.39592		59.4638	-4.76818
62.5188	-2.43888		59.5014	-4.6962
62.5644	-2.45981		59.5386	-4.6331
62.6095	-2.46397		59.5754	-4.57588
62.6541	-2.46693		59.6119	-4.51725
62.6982	-2.47457		59.6479	-4.50799
62.7417	-2.48335		59.6836	-4.56667
62.7848	-2.49774		59.7189	-4.67194
62.8274	-2.51943		59.7539	-4.77032
62.8695	-2.5407		59.7885	-4.81409
62.9112	-2.55538		59.8228	-4.82167
62.9524	-2.56016		59.8568	-4.84901
62.9932	-2.55497		59.8904	-4.92161
63.0335	-2.54968		59.9237	-5.02564
63.0734	-2.55238		59.9568	-5.11928
63.1128	-2.56286		59.9895	-5.14422
63.1519	-2.58234		60.0219	-5.11454
63.1905	-2.61468		60.0541	-5.1007
63.2287	-2.65293		60.086	-5.15232
63.2665	-2.68557		60.1176	-5.27354
63.3038	-2.70832		60.149	-5.40985
63.3408	-2.72064		60.1801	-5.48284
63.3774	-2.73014		60.211	-5.47722
63.4136	-2.74896		60.2416	-5.46255
63.4494	-2.77787		60.272	-5.4958
63.4849	-2.81333		60.3022	-5.57045
63.5199	-2.85582		60.3321	-5.62709
63.5546	-2.90749		60.3618	-5.5914
63.5889	-2.96367		60.3912	-5.4441
63.6228	-3.11332		60.4205	-5.63649
63.6564	-3.22104		60.4495	-5.54809
63.6897	-3.28766		60.4783	-5.27484
63.7225	-3.32309		60.5068	-4.84671
63.755	-3.34016		60.5352	-4.26798
63.7872	-3.34609		60.5633	-3.55942
63.819	-3.34064		60.5912	-2.76648
63.8505	-3.3196		60.6189	-1.97948
63.8817	-3.2819		60.6464	-1.28313
63.9125	-3.2257		60.6737	-0.69378
63.943	-3.14105		60.7008	-0.20402
63.9733	-3.02529		60.8072	0
64.0032	-2.88571		60.8333	0
64.0328	-2.73283		60.8592	0
64.0621	-2.57895		60.885	0
64.0911	-2.4284		60.9105	0
64.1198	-2.27505		60.9359	0
64.1482	-2.11618		60.9611	0
64.1764	-1.95459		60.9861	0
64.2043	-1.78428		61.011	0
64.2319	-1.59876		61.0357	0
64.2592	-1.40226		61.0602	0
64.2863	-1.20248		61.0846	0
64.3131	-1.00916		61.1088	0
64.3397	-0.83211		61.1328	0
64.366	-0.66993		61.1567	0
64.3921	-0.51819		61.1804	0
64.4179	-0.37848		61.2039	0
64.4435	-0.2504		61.2273	0
64.4688	-0.13032		61.2505	0
64.4939	-0.02137		61.2736	0
--	--		61.2965	0
--	--		61.3192	0
--	--		61.3418	0
--	--		61.3642	0
--	--		61.3865	0
--	--		61.4087	0
--	--		61.4307	0
--	--		61.4526	0
--	--		61.4743	0
			61.4959	0
			61.5173	0
			61.5386	0
			61.5598	0
			61.5808	0
			61.6017	0
			61.6224	0
			61.6431	0
			61.6635	0
			61.6839	0
			61.7041	0
			61.7242	0
			61.7442	0
			61.764	0
			61.7837	0
			61.8088	0
			61.8088	0
			61.8088	0
			61.8088	0
			61.8088	0
			61.8088	0
			61.8088	0
			61.8088	0
			61.8088	0
			61.8088	0

## Sheet: Fig 2e
Time (min)	Capacity (mAh)	delta P (psi)
0	4.99788e-06	54.9192
0.16667	0.625	54.9222
0.33333	1.24999	54.8938
0.5	1.87498	54.9176
0.66667	2.49998	54.9873
0.83333	3.12497	55.0402
1	3.74996	55.1569
1.16667	4.37495	55.3276
1.33333	4.85464	55.4864
1.5	4.85465	55.6548
1.66667	4.85472	55.9065
1.83333	5.46795	56.1693
2	6.07119	56.458
2.16667	6.66815	56.7839
2.33333	7.26001	57.1553
2.5	7.84704	57.6329
2.66667	8.42914	58.1314
2.83333	9.00636	58.6525
3	9.57863	59.1945
3.16667	10.1458	59.7525
3.33333	10.7079	60.4086
3.5	11.2648	61.0987
3.66667	11.8166	61.8114
3.83333	12.3635	62.6221
4	12.9055	63.4603
4.16667	13.4426	64.3079
4.33333	13.975	65.29
4.5	14.5026	66.2422
4.66667	15.0257	67.1435
4.83333	15.5443	68.0595
5	16.0585	69
5.16667	16.5683	69.8846
5.33333	17.0739	70.7757
5.5	17.5753	71.68
5.66667	18.0727	72.6038
5.83333	18.5661	73.5538
6	19.0557	74.4462
6.16667	19.5415	75.3962
6.33333	20.0235	76.32
6.5	20.5019	77.2243
6.66667	20.9768	78.1154
6.83333	21.4481	79
7	21.916	79.8846
7.16667	22.3805	80.7757
7.33333	22.8416	81.7359
7.5	23.2995	82.6845
7.66667	23.7542	83.6316
7.83333	24.2057	84.4966
8	24.654	85.3419
8.16667	25.0993	86.1742
8.33333	25.5415	87.0559
8.5	25.9807	87.9065
8.66667	26.4169	88.7359
8.83333	26.8503	89.5538
9	27.2807	90.426
9.16667	27.7082	91.2752
9.33333	28.1329	92.1147
9.5	28.5548	92.9575
9.66667	28.9738	93.7823
9.83333	29.3901	94.5678
10	29.8035	95.3272
10.1667	30.2142	96.0735
10.3333	30.622	96.8758
10.5	31.0271	97.66
10.6667	31.4294	98.4426
10.8333	31.8288	99.2056
11	32.2255	99.931
11.1667	32.6193	100.635
11.3333	33.0102	101.39
11.5	33.3983	102.126
11.6667	33.7834	102.917
11.8333	34.1656	103.607
12	34.5447	104.271
12.1667	34.9209	104.984
12.3333	35.294	105.679
12.5	35.6639	106.344
12.6667	36.0308	106.969
12.8333	36.3944	107.632
13	36.7548	108.268
13.1667	37.112	108.87
13.3333	37.4658	109.43
13.5	37.8162	110.029
13.6667	38.1633	110.607
13.8333	38.5069	111.159
14	38.847	111.68
14.1667	39.1837	112.255
14.3333	39.5168	112.792
14.5	39.8463	113.29
14.6667	40.1723	113.838
14.8333	40.4947	114.29
15	40.8135	114.792
15.1667	41.1287	115.255
15.3333	41.4402	115.68
15.5	41.748	116.159
15.6667	42.0521	116.607
15.8333	42.3525	117.029
16	42.6492	117.43
16.1667	42.9421	117.87
16.3333	43.2313	118.268
16.5	43.5168	118.632
16.6667	43.7985	118.969
16.8333	44.0764	119.344
17	44.3506	119.679
17.1667	44.621	119.984
17.3333	44.8877	120.271
17.5	45.1507	120.607
17.6667	45.41	120.917
17.8333	45.6656	121.126
18	45.9176	121.39
18.1667	46.1659	121.635
18.3333	46.4106	121.931
18.5	46.6517	122.206
18.6667	46.8892	122.443
18.8333	47.1232	122.66
19	47.3537	122.876
19.1667	47.5806	123.074
19.3333	47.8042	123.327
19.5	48.0243	123.568
19.6667	48.241	123.782
19.8333	48.4544	123.957
20	48.6644	124.171
20.1667	48.8712	124.3
20.3333	49.0747	124.423
20.5	49.275	124.526
20.6667	49.4721	124.687
20.8333	49.666	124.84
21	49.8569	124.975
21.1667	50.0447	125.081
21.3333	50.2294	125.241
21.5	50.4112	125.391
21.6667	50.59	125.524
21.8333	50.7659	125.635
22	50.9389	125.716
22.1667	51.1091	125.761
22.3333	51.2765	125.854
22.5	51.4411	125.935
22.6667	51.6029	126.002
22.8333	51.7621	126.05
23	51.9187	126.078
23.1667	52.0726	126.081
23.3333	52.224	126.056
23.5	52.3728	126
23.6667	52.5191	126
23.8333	52.663	126
24	52.8045	126
24.1667	52.9436	126
24.3333	53.0803	126
24.5	53.2147	126
24.6667	53.3469	126
24.8333	53.4768	126
25	53.6045	126
25.1667	53.7301	126.056
25.3333	53.8535	126.081
25.5	53.9749	126.078
25.6667	54.0942	126.05
25.8333	54.2115	126.002
26	54.3268	125.935
26.1667	54.4402	125.854
26.3333	54.5516	125.761
26.5	54.6611	125.66
26.6667	54.7689	125.554
26.8333	54.8748	125.502
27	54.9789	125.421
27.1667	55.0813	125.317
27.3333	55.1819	125.197
27.5	55.2809	125.067
27.6667	55.3782	124.933
27.8333	55.4739	124.803
28	55.568	124.683
28.1667	55.6605	124.579
28.3333	55.7515	124.554
28.5	55.841	124.527
28.6667	55.929	124.418
28.8333	56.0155	124.29
29	56.1006	124.148
29.1667	56.1843	124
29.3333	56.2667	123.852
29.5	56.3477	123.766
29.6667	56.4274	123.663
29.8333	56.5057	123.551
30	56.5829	123.441
30.1667	56.6587	123.342
30.3333	56.7334	123.174
30.5	56.8069	123.056
30.6667	56.8792	122.907
30.8333	56.9503	122.736
31	57.0204	122.554
31.1667	57.0893	122.37
31.3333	57.1572	122.195
31.5	57.224	122.093
31.6667	57.2897	121.988
31.8333	57.3545	121.803
32	57.4183	121.602
32.1667	57.4812	121.398
32.3333	57.5431	121.197
32.5	57.6041	121.068
32.6667	57.6642	120.932
32.8333	57.7234	120.803
33	57.7819	120.602
33.1667	57.8394	120.398
33.3333	57.8962	120.253
33.5	57.9522	120.093
33.6667	58.0075	119.929
33.8333	58.062	119.775
34	58.1157	119.554
34.1667	58.1688	119.387
34.3333	58.2212	119.197
34.5	58.2729	118.997
34.6667	58.324	118.801
34.8333	58.3744	118.62
35	58.4243	118.435
35.1667	58.4735	118.224
35.3333	58.5222	118
35.5	58.5703	117.776
35.6667	58.6178	117.565
35.8333	58.6648	117.435
36	58.7112	117.224
36.1667	58.7571	117
36.3333	58.8025	116.776
36.5	58.8474	116.565
36.6667	58.8918	116.38
36.8333	58.9356	116.199
37	58.979	116.003
37.1667	59.0219	115.803
37.3333	59.0643	115.613
37.5	59.1063	115.446
37.6667	59.1478	115.281
37.8333	59.1888	115.096
38	59.2294	114.904
38.1667	59.2695	114.719
38.3333	59.3092	114.554
38.5	59.3485	114.387
38.6667	59.3874	114.197
38.8333	59.4258	113.997
39	59.4638	113.801
39.1667	59.5014	113.62
39.3333	59.5386	113.38
39.5	59.5754	113.199
39.6667	59.6119	113.003
39.8333	59.6479	112.803
40	59.6836	112.613
40.1667	59.7189	112.446
40.3333	59.7539	112.225
40.5	59.7885	112.071
40.6667	59.8228	111.907
40.8333	59.8568	111.747
41	59.8904	111.602
41.1667	59.9237	111.398
41.3333	59.9567	111.197
41.5	59.9895	111.068
41.6667	60.0219	110.932
41.8333	60.0541	110.803
42	60.086	110.602
42.1667	60.1176	110.398
42.3333	60.149	110.197
42.5	60.1801	110.068
42.6667	60.211	109.932
42.8333	60.2416	109.803
43	60.272	109.602
43.1667	60.3021	109.398
43.3333	60.3321	109.197
43.5	60.3618	109.068
43.6667	60.3912	108.932
43.8333	60.4205	108.803
44	60.4495	108.602
44.1667	60.4782	108.398
44.3333	60.5068	108.197
44.5	60.5352	108.012
44.6667	60.5633	107.907
44.8333	60.5912	107.805
45	60.6189	107.63
45.1667	60.6464	107.446
45.3333	60.6737	107.264
45.5	60.7008	107.093
45.6667	60.7277	107
45.8333	60.7544	106.907
46	60.7808	106.736
46.1667	60.8071	106.554
46.3333	60.8333	106.37
46.5	60.8592	106.195
46.6667	60.8849	106.037
46.8333	60.9105	105.907
47	60.9359	105.781
47.1667	60.9611	105.633
47.3333	60.9861	105.474
47.5	61.011	105.313
47.6667	61.0357	105.16
47.8333	61.0602	105.025
48	61.0846	104.919
48.1667	61.1088	104.815
48.3333	61.1328	104.69
48.5	61.1566	104.554
48.6667	61.1803	104.416
48.8333	61.2039	104.286
49	61.2272	104.174
49.1667	61.2505	104
49.3333	61.2735	103.882
49.5	61.2964	103.739
49.6667	61.3192	103.581
49.8333	61.3418	103.419
50	61.3642	103.261
50.1667	61.3865	103.118
50.3333	61.4087	103
50.5	61.4307	102.826
50.6667	61.4525	102.714
50.8333	61.4743	102.584
51	61.4958	102.446
51.1667	61.5173	102.31
51.3333	61.5386	102.185
51.5	61.5597	102.081
51.6667	61.5808	101.919
51.8333	61.6017	101.759
52	61.6224	101.665
52.1667	61.643	101.557
52.3333	61.6635	101.443
52.5	61.6839	101.335
52.6667	61.7041	101.241
52.8333	61.7242	101.081
53	61.7441	100.919
53.1667	61.764	100.759
53.3333	61.7836	100.665
53.5	61.8032	100.557
53.6667	61.8088	100.443
53.8333	61.8088	100.335
54	61.8088	100.241
54.1667	61.8088	100.081
54.3333	61.8088	99.9186
54.5	61.8088	99.815
54.6667	61.8088	99.6901
54.8333	61.8088	99.5538
55	61.8088	99.4158
55.1667	61.8088	99.286
55.3333	61.8088	99.1742
55.5	61.8088	99
55.6667	61.8088	98.8258
55.8333	61.8088	98.714
56	61.8088	98.5842
56.1667	61.8088	98.4462
56.3333	61.8088	98.3099
56.5	61.8088	98.185
56.6667	61.8088	98.0814
56.8333	61.8088	97.9186
57	61.8088	97.7591
57.1667	61.8088	97.6653
57.3333	61.8088	97.5567
57.5	61.8088	97.4433
57.6667	61.8088	97.3347
57.8333	61.8088	97.2409
58	61.8088	97.1373
58.1667	61.8088	97.0553
58.3333	61.8088	96.9176
58.5	61.8088	96.7934
58.6667	61.8088	96.6646
58.8333	61.8088	96.4606
59	61.8088	96.257
59.1667	61.8088	96.0422
59.3333	61.1836	95.662
59.5	60.5585	95.2511
59.6667	59.9333	94.8012
59.8333	59.3082	94.2517
60	58.683	93.6878
60.1667	58.0579	93.052
60.3333	57.4327	92.4328
60.5	56.8076	91.7761
60.6667	56.1824	91.0834
60.8333	55.5573	90.3563
61	55.0764	89.6309
61.1667	55.0764	88.999
61.3333	55.0763	88.4096
61.5	54.4915	87.8676
61.6667	53.9444	87.2877
61.8333	53.4217	86.7617
62	52.9187	86.2354
62.1667	52.4325	85.763
62.3333	51.9611	85.3429
62.5	51.5029	84.9176
62.6667	51.0568	84.5381
62.8333	50.6217	84.1994
63	50.1966	83.8408
63.1667	49.7808	83.4541
63.3333	49.3737	83.118
63.5	48.9747	82.8212
63.6667	48.5832	82.5521
63.8333	48.1989	82.2435
64	47.8212	81.9709
64.1667	47.4499	81.6636
64.3333	47.0845	81.4498
64.5	46.7248	81.2589
64.6667	46.3705	81.0203
64.8333	46.0214	80.8062
65	45.6771	80.5427
65.1667	45.3375	80.2988
65.3333	45.0023	80.0876
65.5	44.6713	79.9781
65.6667	44.3443	79.8062
65.8333	44.0211	79.6407
66	43.7016	79.4949
66.1667	43.3857	79.2916
66.3333	43.0731	79.0964
66.5	42.7639	78.9193
66.6667	42.4578	78.8258
66.8333	42.1547	78.7388
67	41.8545	78.5812
67.1667	41.557	78.4188
67.3333	41.2623	78.2612
67.5	40.9701	78.1183
67.6667	40.6804	78
67.8333	40.3931	77.8258
68	40.1082	77.6581
68.1667	39.8255	77.5593
68.3333	39.545	77.4492
68.5	39.2666	77.3374
68.6667	38.9903	77.2337
68.8333	38.716	77.1481
69	38.4436	77
69.1667	38.1732	76.8519
69.3333	37.9045	76.7104
69.5	37.6377	76.5819
69.6667	37.3727	76.473
69.8333	37.1093	76.4462
70	36.8476	76.421
70.1667	36.5875	76.3171
70.3333	36.329	76.1968
70.5	36.072	76.0667
70.6667	35.8166	75.9333
70.8333	35.5627	75.8032
71	35.3103	75.6829
71.1667	35.0594	75.579
71.3333	34.8099	75.4979
71.5	34.5617	75.4462
71.6667	34.315	75.3403
71.8333	34.0696	75.2393
72	33.8255	75.1465
72.1667	33.5827	75.1209
72.3333	33.3411	75.0791
72.5	33.1009	75.0275
72.6667	32.8618	74.9725
72.8333	32.624	74.9209
73	32.3874	74.8791
73.1667	32.1519	74.8535
73.3333	31.9177	74.7607
73.5	31.6846	74.6597
73.6667	31.4526	74.5538
73.8333	31.2218	74.4462
74	30.9922	74.3403
74.1667	30.7637	74.2393
74.3333	30.5362	74.1465
74.5	30.31	74.065
74.6667	30.0848	73.9984
74.8333	29.8607	73.9497
75	29.6377	73.9781
75.1667	29.4157	74
75.3333	29.1949	74.0219
75.5	28.9752	74.0503
75.6667	28.7565	74.0016
75.8333	28.539	73.935
76	28.3225	73.8535
76.1667	28.107	73.7607
76.3333	27.8925	73.6597
76.5	27.6791	73.5538
76.6667	27.4668	73.4462
76.8333	27.2554	73.3403
77	27.045	73.2393
77.1667	26.8357	73.1465
77.3333	26.6273	73.065
77.5	26.42	72.9984
77.6667	26.2136	72.9497
77.8333	26.0082	72.9222
78	25.8038	72.9752
78.1667	25.6004	73.0248
78.3333	25.3979	73.0778
78.5	25.1964	73.0503
78.6667	24.9959	73.0016
78.8333	24.7964	72.935
79	24.5978	72.8535
79.1667	24.4001	72.7607
79.3333	24.2034	72.6597
79.5	24.0077	72.5538
79.6667	23.8128	72.4462
79.8333	23.6189	72.3403
80	23.4259	72.2393
80.1667	23.2338	72.1465
80.3333	23.0427	72.065
80.5	22.8524	71.9984
80.6667	22.6631	71.9497
80.8333	22.4746	71.9781
81	22.287	72
81.1667	22.1003	72.0219
81.3333	21.9144	72.0503
81.5	21.7294	72.0016
81.6667	21.5453	71.935
81.8333	21.3621	71.8535
82	21.1797	71.7607
82.1667	20.9982	71.6597
82.3333	20.8176	71.5538
82.5	20.6378	71.4462
82.6667	20.4588	71.3403
82.8333	20.2807	71.2393
83	20.1034	71.1465
83.1667	19.927	71.1209
83.3333	19.7514	71.0791
83.5	19.5767	71.0275
83.6667	19.4028	70.9725
83.8333	19.2297	70.9209
84	19.0574	70.8791
84.1667	18.886	70.8535
84.3333	18.7154	70.7607
84.5	18.5456	70.6597
84.6667	18.3767	70.5538
84.8333	18.2086	70.4462
85	18.0414	70.3403
85.1667	17.875	70.2393
85.3333	17.7094	70.1465
85.5	17.5448	70.1209
85.6667	17.3809	70.0791
85.8333	17.2179	70.0275
86	17.0558	69.9725
86.1667	16.8945	69.9209
86.3333	16.7341	69.8791
86.5	16.5745	69.8535
86.6667	16.4158	69.7607
86.8333	16.2579	69.6597
87	16.1009	69.5538
87.1667	15.9448	69.4462
87.3333	15.7895	69.3403
87.5	15.6351	69.2393
87.6667	15.4816	69.2023
87.8333	15.3289	69.1458
88	15.1771	69.0762
88.1667	15.0262	69
88.3333	14.8762	68.9238
88.5	14.7271	68.8542
88.6667	14.5788	68.7977
88.8333	14.4315	68.7607
89	14.285	68.6597
89.1667	14.1395	68.5538
89.3333	13.9948	68.4462
89.5	13.8511	68.3962
89.6667	13.7082	68.32
89.8333	13.5662	68.2243
90	13.4252	68.1154
90.1667	13.285	68
90.3333	13.1458	67.8846
90.5	13.0074	67.7757
90.6667	12.8701	67.68
90.8333	12.7336	67.6038
91	12.5981	67.5538
91.1667	12.4634	67.4462
91.3333	12.3298	67.3962
91.5	12.197	67.32
91.6667	12.0652	67.2243
91.8333	11.9343	67.1154
92	11.8043	67
92.1667	11.6752	66.8846
92.3333	11.547	66.7757
92.5	11.4198	66.68
92.6667	11.2935	66.6038
92.8333	11.1681	66.5538
93	11.0436	66.4462
93.1667	10.9201	66.3403
93.3333	10.7975	66.2393
93.5	10.6758	66.1465
93.6667	10.5551	66.1209
93.8333	10.4352	66.0791
94	10.3163	66.0275
94.1667	10.1984	65.9725
94.3333	10.0813	65.9209
94.5	9.96516	65.8791
94.6667	9.84995	65.8535
94.8333	9.73565	65.7607
95	9.62227	65.6597
95.1667	9.5098	65.5538
95.3333	9.39825	65.4462
95.5	9.2876	65.3403
95.6667	9.17788	65.2952
95.8333	9.06906	65.2272
96	8.96115	65.1429
96.1667	8.85416	65.0487
96.3333	8.74809	64.9513
96.5	8.64292	64.8571
96.6667	8.53866	64.7728
96.8333	8.43531	64.7048
97	8.33287	64.6597
97.1667	8.23134	64.5538
97.3333	8.13072	64.4462
97.5	8.03101	64.3403
97.6667	7.93222	64.2393
97.8333	7.83435	64.2023
98	7.73739	64.1458
98.1667	7.64135	64.0762
98.3333	7.54622	64
98.5	7.452	63.9238
98.6667	7.3587	63.8542
98.8333	7.26631	63.7976
99	7.17483	63.7607
99.1667	7.08426	63.6597
99.3333	6.99459	63.5538
99.5	6.90582	63.4462
99.6667	6.81796	63.3403
99.8333	6.73102	63.2393
100	6.64496	63.1465
100.167	6.55978	63.065
100.333	6.47548	63.0543
100.5	6.39205	63.0304
100.667	6.30949	63
100.833	6.22779	62.9696
101	6.14694	62.9457
101.167	6.06695	62.935
101.333	5.98781	62.8535
101.5	5.90951	62.7607
101.667	5.83206	62.6597
101.833	5.75543	62.5538
102	5.67964	62.4462
102.167	5.60467	62.3403
102.333	5.53052	62.2393
102.5	5.45719	62.1465
102.667	5.38467	62.065
102.833	5.31296	61.9984
103	5.24205	61.9497
103.167	5.17194	61.9781
103.333	5.10263	62
103.5	5.0341	62.0219
103.667	4.96636	62.0503
103.833	4.8994	62.0016
104	4.83322	61.935
104.167	4.76781	61.8535
104.333	4.70317	61.7607
104.5	4.63929	61.6597
104.667	4.57617	61.5538
104.833	4.51381	61.4462
105	4.4522	61.3403
105.167	4.39133	61.2393
105.333	4.33121	61.1465
105.5	4.27183	61.065
105.667	4.21317	60.9984
105.833	4.15525	60.9497
106	4.09805	60.9222
106.167	4.04156	60.9192
106.333	3.98578	60.9441
106.5	3.93071	61
106.667	3.87633	61
106.833	3.82264	61
107	3.76963	61.0559
107.167	3.7173	61.0808
107.333	3.66563	61.0778
107.5	3.61462	61.0503
107.667	3.56425	61.0016
107.833	3.51452	60.935
108	3.46542	60.8535
108.167	3.41696	60.7607
108.333	3.36912	60.6597
108.5	3.32189	60.5538
108.667	3.27526	60.4462
108.833	3.22923	60.3403
109	3.18379	60.2393
109.167	3.13892	60.1465
109.333	3.09463	60.065
109.5	3.05091	59.9984
109.667	3.00773	59.9497
109.833	2.96511	59.9222
110	2.92303	59.9192
110.167	2.88149	59.9441
110.333	2.84048	60
110.5	2.79999	60
110.667	2.76001	60
110.833	2.72054	60
111	2.68157	60
111.167	2.6431	60
111.333	2.60512	60
111.5	2.56762	60
111.667	2.5306	60
111.833	2.49404	60
112	2.45795	60
112.167	2.4223	60
112.333	2.3871	60
112.5	2.35234	60
112.667	2.31802	60
112.833	2.28411	60
113	2.25063	60
113.167	2.21756	60
113.333	2.1849	60
113.5	2.15264	60
113.667	2.12077	60
113.833	2.0893	60
114	2.0582	60
114.167	2.02749	60
114.333	1.99714	60.0559
114.5	1.96715	60.0248
114.667	1.93753	60.053
114.833	1.90826	60.0533
115	1.87935	60.0291
115.167	1.85079	59.9278
115.333	1.82256	59.8395
115.5	1.79467	59.8202
115.667	1.76711	59.7829
115.833	1.73988	59.731
116	1.71297	59.6675
116.167	1.68638	59.596
116.333	1.6601	59.5194
116.5	1.63412	59.4413
116.667	1.60845	59.3648
116.833	1.58308	59.2932
117	1.558	59.2298
117.167	1.5332	59.1778
117.333	1.5087	59.1406
117.5	1.48448	59.1213
117.667	1.46053	59.1232
117.833	1.43685	59.0595
118	1.41344	59.0762
118.167	1.39031	59.0304
118.333	1.36743	58.9781
118.5	1.34481	58.9192
118.667	1.32244	58.9441
118.833	1.30032	59
119	1.27844	59
119.167	1.25682	59
119.333	1.23543	59
119.5	1.21427	59
119.667	1.19336	59
119.833	1.17268	59
120	1.15222	59
120.167	1.13199	59
120.333	1.11198	59
120.5	1.09218	59
120.667	1.07259	59
120.833	1.06993	59
121	1.06992	59
121.167	1.06992	59
121.333	1.06992	59
121.5	1.06992	59
121.667	1.06992	59
121.833	1.06992	59

## Sheet: Fig 3g
5 min		30s		Control-charged		Control-discharged
2q (degree)	Intensity (arb. units)	2q (degree)	Intensity (arb. units)	2q (degree)	Intensity (arb. units)	2q (degree)	Intensity (arb. units)
20	0.00503	20	0.00718	20	0.01008	20	0.0042
20.05	0.0057	20.05	0.00784	20.05	0.01066	20.4	0.0039
20.1	0.00595	20.1	0.00825	20.1	0.01121	20.8	0.004
20.15	0.006	20.15	0.00828	20.15	0.01139	21	0.00416
20.2	0.00621	20.2	0.00812	20.2	0.01164	21.1	0.00549
20.25	0.00654	20.25	0.00839	20.25	0.01229	21.2	0.00638
20.3	0.00654	20.3	0.00858	20.3	0.01245	21.3	0.0096
20.35	0.00639	20.35	0.00853	20.35	0.0128	21.4	0.01072
20.4	0.00663	20.4	0.0085	20.4	0.01272	21.5	0.01365
20.45	0.00719	20.45	0.00842	20.45	0.01284	21.6	0.01256
20.5	0.00788	20.5	0.00856	20.5	0.013	21.7	0.0148
20.55	0.00815	20.55	0.00852	20.55	0.01339	21.8	0.01401
20.6	0.0087	20.6	0.00846	20.6	0.01331	21.9	0.00925
20.65	0.00962	20.65	0.00868	20.65	0.01331	22	0.00308
20.7	0.00963	20.7	0.00867	20.7	0.01318	22.1	0.00678
20.75	0.00916	20.75	0.00853	20.75	0.01286	22.2	0.00551
20.8	0.00929	20.8	0.00844	20.8	0.01268	22.3	0.00357
20.85	0.00965	20.85	0.00797	20.85	0.01211	22.4	0.0047
20.9	0.00967	20.9	0.00739	20.9	0.0117	22.5	0.00473
20.95	0.00905	20.95	0.00671	20.95	0.01122	22.6	0.00361
21	0.00845	21	0.00624	21	0.01012	22.7	0
21.05	0.00809	21.05	0.00604	21.05	0.00925	22.8	0.00295
21.1	0.00801	21.1	0.0059	21.1	0.00875	22.9	0.00843
21.15	0.0078	21.15	0.00553	21.15	0.00852	23	0.01232
21.2	0.00775	21.2	0.00525	21.2	0.00871	23.1	0.02355
21.25	0.00795	21.25	0.00498	21.25	0.00864	23.2	0.03722
21.3	0.00765	21.3	0.00489	21.3	0.00879	23.3	0.07061
21.35	0.00765	21.35	0.00494	21.35	0.00877	23.4	0.12742
21.4	0.00747	21.4	0.00499	21.4	0.00842	23.5	0.22592
21.45	0.00774	21.45	0.0048	21.45	0.00793	23.6	0.3775
21.5	0.0081	21.5	0.00439	21.5	0.00729	23.7	0.56029
21.55	0.00814	21.55	0.00415	21.55	0.00702	23.8	0.74499
21.6	0.00779	21.6	0.00416	21.6	0.0067	23.9	0.87925
21.65	0.00768	21.65	0.00405	21.65	0.00618	24	0.97372
21.7	0.00725	21.7	0.00398	21.7	0.00593	24.1	1
21.75	0.00698	21.75	0.00394	21.75	0.00583	24.2	0.93667
21.8	0.00669	21.8	0.00382	21.8	0.00616	24.3	0.76141
21.85	0.00642	21.85	0.00355	21.85	0.00642	24.4	0.54041
21.9	0.00631	21.9	0.0034	21.9	0.00619	24.5	0.34157
21.95	0.00567	21.95	0.00325	21.95	0.00623	24.6	0.21919
22	0.00556	22	0.00312	22	0.00619	24.7	0.16054
22.05	0.00568	22.05	0.00301	22.05	0.00614	24.8	0.13369
22.1	0.0055	22.1	0.00276	22.1	0.00611	24.9	0.12315
22.15	0.00531	22.15	0.00276	22.15	0.00583	25	0.12197
22.2	0.00509	22.2	0.00301	22.2	0.00562	25.1	0.12399
22.25	0.0048	22.25	0.00295	22.25	0.00517	25.2	0.12741
22.3	0.00432	22.3	0.0027	22.3	0.0045	25.3	0.12785
22.35	0.00376	22.35	0.00254	22.35	0.00378	25.4	0.12372
22.4	0.00336	22.4	0.00244	22.4	0.00341	25.5	0.11426
22.45	0.00316	22.45	0.0026	22.45	0.00357	25.6	0.10401
22.5	0.00254	22.5	0.00291	22.5	0.00372	25.7	0.09226
22.55	0.0023	22.55	0.00324	22.55	0.00403	25.8	0.07811
22.6	0.0025	22.6	0.00376	22.6	0.00428	25.9	0.07185
22.65	0.00315	22.65	0.0043	22.65	0.00473	26	0.07021
22.7	0.00374	22.7	0.00458	22.7	0.00519	26.1	0.06479
22.75	0.00428	22.75	0.00513	22.75	0.00527	26.2	0.06045
22.8	0.00476	22.8	0.00584	22.8	0.00532	26.3	0.05979
22.85	0.00457	22.85	0.00654	22.85	0.00539	26.4	0.05119
22.9	0.00462	22.9	0.00709	22.9	0.00562	26.5	0.04725
22.95	0.00516	22.95	0.00766	22.95	0.00579	26.6	0.04894
23	0.00564	23	0.00833	23	0.00621	26.7	0.04754
23.05	0.0062	23.05	0.00926	23.05	0.00673	26.8	0.03988
23.1	0.00672	23.1	0.01024	23.1	0.00725	26.9	0.03527
23.15	0.00729	23.15	0.01152	23.15	0.00792	27	0.03574
23.2	0.00796	23.2	0.0128	23.2	0.00879	27.1	0.03048
23.25	0.00894	23.25	0.01391	23.25	0.0095	27.2	0.02986
23.3	0.0099	23.3	0.0151	23.3	0.01012	27.3	0.03058
23.35	0.01088	23.35	0.01645	23.35	0.01186	27.4	0.02856
23.4	0.01184	23.4	0.01806	23.4	0.01383	27.5	0.02592
23.45	0.01284	23.45	0.01992	23.45	0.01536	27.6	0.0245
23.5	0.01374	23.5	0.02178	23.5	0.01668	27.7	0.02249
23.55	0.01492	23.55	0.02382	23.55	0.01794	27.8	0.02247
23.6	0.01669	23.6	0.02578	23.6	0.01917	27.9	0.02146
23.65	0.01901	23.65	0.02803	23.65	0.0204	28	0.02195
23.7	0.02122	23.7	0.03028	23.7	0.02195	28.1	0.02241
23.75	0.02334	23.75	0.0325	23.75	0.02382	28.2	0.01812
23.8	0.02488	23.8	0.03495	23.8	0.02543	28.3	0.01685
23.85	0.02652	23.85	0.0372	23.85	0.02728	28.4	0.01344
23.9	0.02855	23.9	0.03926	23.9	0.02905	28.5	0.01309
23.95	0.03051	23.95	0.04137	23.95	0.0307	28.6	0.01544
24	0.0318	24	0.0435	24	0.03257	28.7	0.01877
24.05	0.03279	24.05	0.04544	24.05	0.0343	28.8	0.01466
24.1	0.03366	24.1	0.04741	24.1	0.03648	28.9	0.01269
24.15	0.0349	24.15	0.04933	24.15	0.03829	29	0.00809
24.2	0.03635	24.2	0.05153	24.2	0.03972	29.1	0.00496
24.25	0.03878	24.25	0.0535	24.25	0.04094	29.2	0.00529
24.3	0.04216	24.3	0.05602	24.3	0.04269	29.3	0.00458
24.35	0.04713	24.35	0.05959	24.35	0.04461	29.4	0.00512
24.4	0.05304	24.4	0.06357	24.4	0.04623	29.5	0.00343
24.45	0.06117	24.45	0.06895	24.45	0.04812	29.6	0.00157
24.5	0.07233	24.5	0.07648	24.5	0.05013	29.7	0.00127
24.55	0.08723	24.55	0.08668	24.55	0.05196	29.8	0.00227
24.6	0.10849	24.6	0.10136	24.6	0.05353	29.9	0.00435
24.65	0.13637	24.65	0.12265	24.65	0.05514	30	0.00633
24.7	0.17439	24.7	0.15375	24.7	0.05637	30.1	0.00825
24.75	0.22264	24.75	0.19529	24.75	0.05737	30.2	0.00965
24.8	0.28177	24.8	0.25017	24.8	0.0581	30.3	0.0124
24.85	0.36512	24.85	0.32696	24.85	0.05904	30.4	0.01523
24.9	0.45399	24.9	0.41648	24.9	0.06043	30.5	0.01585
24.95	0.55335	24.95	0.51834	24.95	0.06224	30.6	0.01782
25	0.66426	25	0.63444	25	0.06352	30.7	0.01575
25.05	0.76567	25.05	0.74508	25.05	0.06519	30.8	0.01442
25.1	0.85861	25.1	0.84661	25.1	0.06734	30.9	0.01359
25.15	0.93118	25.15	0.92434	25.15	0.07012	31	0.01223
25.2	0.98013	25.2	0.97749	25.2	0.07319	31.1	0.00873
25.25	1	25.25	1	25.25	0.07722	31.2	0.00773
25.3	0.99354	25.3	0.99059	25.3	0.08173	31.3	0.00835
25.35	0.95892	25.35	0.95197	25.35	0.08912	31.4	0.00656
25.4	0.90043	25.4	0.89004	25.4	0.09848	31.5	0.00439
25.45	0.82346	25.45	0.81566	25.45	0.11147	31.6	0.00346
25.5	0.72415	25.5	0.72876	25.5	0.12955	31.7	0.00386
25.55	0.61803	25.55	0.64107	25.55	0.15162	31.8	0.00596
25.6	0.50594	25.6	0.55444	25.6	0.1802	31.9	0.00754
25.65	0.40473	25.65	0.47441	25.65	0.21628	32	0.00827
25.7	0.31214	25.7	0.3957	25.7	0.26141	32.1	0.00505
25.75	0.23478	25.75	0.32382	25.75	0.31827	32.2	0.00371
25.8	0.18021	25.8	0.26481	25.8	0.38124	32.3	0.00344
25.85	0.13631	25.85	0.20992	25.85	0.45972	32.4	0.00505
25.9	0.10657	25.9	0.16706	25.9	0.54653	32.5	0.0053
25.95	0.0869	25.95	0.13278	25.95	0.63521	32.6	0.00424
26	0.07284	26	0.10452	26	0.72868	32.7	0.00616
26.05	0.06289	26.05	0.08316	26.05	0.81494	32.8	0.00912
26.1	0.05534	26.1	0.0662	26.1	0.89201	32.9	0.01768
26.15	0.05006	26.15	0.05427	26.15	0.94838	33	0.01051
26.2	0.04592	26.2	0.04494	26.2	0.98689	33.1	0.00899
26.25	0.0422	26.25	0.03765	26.25	1	33.2	0.00805
26.3	0.03925	26.3	0.03231	26.3	0.98764	33.3	0.0094
26.35	0.0366	26.35	0.02789	26.35	0.94918	33.4	0.00952
26.4	0.03467	26.4	0.0244	26.4	0.88589	33.5	0.01082
26.45	0.03316	26.45	0.02162	26.45	0.80756	33.6	0.01304
26.5	0.03191	26.5	0.01949	26.5	0.71406	33.7	0.01112
26.55	0.03041	26.55	0.01774	26.55	0.6113	33.8	0.01274
26.6	0.02907	26.6	0.0161	26.6	0.50561	33.9	0.01549
26.65	0.0279	26.65	0.01488	26.65	0.40951	34	0.01614
26.7	0.02635	26.7	0.01379	26.7	0.31965	34.1	0.01562
26.75	0.0252	26.75	0.01283	26.75	0.24198	34.2	0.01366
26.8	0.02454	26.8	0.01225	26.8	0.18358	34.3	0.00928
26.85	0.02384	26.85	0.01157	26.85	0.13642	34.4	0.0059
26.9	0.02324	26.9	0.01083	26.9	0.10256	34.5	0.00505
26.95	0.02262	26.95	0.01029	26.95	0.0773	34.6	0.0054
27	0.02204	27	0.00995	27	0.06002	34.7	0.00391
27.05	0.02125	27.05	0.00936	27.05	0.04787	34.8	0.00512
27.1	0.02077	27.1	0.00871	27.1	0.03865	34.9	0.00338
27.15	0.02014	27.15	0.00822	27.15	0.03264	35	0.0038
27.2	0.01937	27.2	0.00795	27.2	0.02802	35.1	0.00616
27.25	0.01811	27.25	0.0077	27.25	0.02431	35.2	0.00488
27.3	0.01752	27.3	0.00759	27.3	0.0217	35.3	0.00605
27.35	0.01711	27.35	0.00754	27.35	0.0197	35.4	0.00789
27.4	0.01661	27.4	0.00741	27.4	0.01775	35.5	0.00871
27.45	0.01587	27.45	0.0071	27.45	0.01587	35.6	0.00835
27.5	0.01542	27.5	0.00678	27.5	0.0148	35.7	0.00697
27.55	0.01471	27.55	0.00633	27.55	0.01388	35.8	0.00672
27.6	0.01386	27.6	0.00583	27.6	0.01323	35.9	0.00801
27.65	0.01357	27.65	0.00564	27.65	0.01288	36	0.00942
27.7	0.01297	27.7	0.00556	27.7	0.0123	36.1	0.0095
27.75	0.01217	27.75	0.00526	27.75	0.01174	36.2	0.00952
27.8	0.01139	27.8	0.00494	27.8	0.01116	36.3	0.00936
27.85	0.01084	27.85	0.00491	27.85	0.01027	36.4	0.00918
27.9	0.01042	27.9	0.00469	27.9	0.00907	36.5	0.01116
27.95	0.00978	27.95	0.00462	27.95	0.00848	36.6	0.01007
28	0.00955	28	0.00447	28	0.00876	36.7	0.00642
28.05	0.00938	28.05	0.00425	28.05	0.0091	36.8	0.00756
28.1	0.0093	28.1	0.00431	28.1	0.00905	36.9	0.00941
28.15	0.00905	28.15	0.0045	28.15	0.00905	37	0.00823
28.2	0.00882	28.2	0.00452	28.2	0.0085	37.1	0.0072
28.25	0.00829	28.25	0.00434	28.25	0.00842	37.2	0.00545
28.3	0.00749	28.3	0.00404	28.3	0.00778	37.3	0.00437
28.35	0.00722	28.35	0.00393	28.35	0.00695	37.4	0.00417
28.4	0.0068	28.4	0.00391	28.4	0.00658	37.5	0.00563
28.45	0.00655	28.45	0.00396	28.45	0.00662	37.6	0.00669
28.5	0.00602	28.5	0.00387	28.5	0.00625	37.7	0.00684
28.55	0.006	28.55	0.00381	28.55	0.00562	37.8	0.01166
28.6	0.00588	28.6	0.00387	28.6	0.00514	37.9	0.00891
28.65	0.00573	28.65	0.00391	28.65	0.00519	38	0.00864
28.7	0.00601	28.7	0.00398	28.7	0.00525	38.1	0.01105
28.75	0.00606	28.75	0.00404	28.75	0.00545	38.2	0.00997
28.8	0.00591	28.8	0.00415	28.8	0.00569	38.3	0.00859
28.85	0.00555	28.85	0.00433	28.85	0.00569	38.4	0.00966
28.9	0.00513	28.9	0.00442	28.9	0.00517	38.5	0.00894
28.95	0.00488	28.95	0.00432	28.95	0.00471	38.6	0.00958
29	0.00471	29	0.00424	29	0.00437	38.7	0.00939
29.05	0.00462	29.05	0.00402	29.05	0.00463	38.8	0.00922
29.1	0.00427	29.1	0.00382	29.1	0.0048	38.9	0.00681
29.15	0.00448	29.15	0.00398	29.15	0.00481	39	0.00788
29.2	0.00461	29.2	0.00418	29.2	0.00465	39.1	0.00549
29.25	0.00434	29.25	0.00424	29.25	0.00469	39.2	0.00599
29.3	0.004	29.3	0.00408	29.3	0.00504	39.3	0.0056
29.35	0.00389	29.35	0.00372	29.35	0.00536	39.4	0.01619
29.4	0.00391	29.4	0.0038	29.4	0.00526	39.5	0.00862
29.45	0.0038	29.45	0.00389	29.45	0.00503	39.6	0.00425
29.5	0.00373	29.5	0.00397	29.5	0.00519	39.7	0.00482
29.55	0.00376	29.55	0.00396	29.55	0.00517	39.8	0.00444
29.6	0.00364	29.6	0.00395	29.6	0.00496	39.9	0.00406
29.65	0.00334	29.65	0.00405	29.65	0.00481	40	0.00327
29.7	0.00315	29.7	0.00421	29.7	0.00471	40.1	0.00239
29.75	0.00321	29.75	0.00426	29.75	0.005	40.2	0.00484
29.8	0.00343	29.8	0.00439	29.8	0.00533	40.3	0.00333
29.85	0.00341	29.85	0.0046	29.85	0.00559	40.4	0.0047
29.9	0.0036	29.9	0.00469	29.9	0.00575	40.5	0.00399
29.95	0.00363	29.95	0.00475	29.95	0.0057	40.6	0.0076
30	0.0039	30	0.00484	30	0.00573	40.7	0.00877
30.05	0.00396	30.05	0.00472	30.05	0.00597	40.8	0.01298
30.1	0.00428	30.1	0.00477	30.1	0.00603	40.9	0.0114
30.15	0.00514	30.15	0.00474	30.15	0.00638	41	0.00894
30.2	0.00662	30.2	0.00491	30.2	0.00679	41.1	0.01603
30.25	0.00671	30.25	0.0053	30.25	0.00706	41.2	0.0266
30.3	0.00628	30.3	0.00567	30.3	0.00758	41.3	0.04738
30.35	0.0065	30.35	0.00593	30.35	0.00803	41.4	0.08317
30.4	0.00691	30.4	0.00593	30.4	0.00832	41.5	0.12865
30.45	0.00757	30.45	0.00582	30.45	0.00861	41.6	0.17975
30.5	0.0081	30.5	0.00603	30.5	0.00864	41.7	0.22216
30.55	0.00797	30.55	0.00627	30.55	0.00837	41.8	0.24647
30.6	0.00788	30.6	0.00637	30.6	0.00809	41.9	0.24241
30.65	0.0082	30.65	0.0065	30.65	0.00814	42	0.20701
30.7	0.00866	30.7	0.00668	30.7	0.00835	42.1	0.15131
30.75	0.009	30.75	0.00685	30.75	0.00794	42.2	0.09546
30.8	0.00885	30.8	0.00684	30.8	0.00752	42.3	0.05741
30.85	0.0084	30.85	0.00655	30.85	0.00736	42.4	0.03422
30.9	0.0084	30.9	0.00634	30.9	0.00762	42.5	0.02088
30.95	0.00838	30.95	0.00626	30.95	0.00808	42.6	0.01496
31	0.00849	31	0.00626	31	0.00815	42.7	0.01482
31.05	0.00839	31.05	0.00647	31.05	0.00801	42.8	0.0147
31.1	0.008	31.1	0.00661	31.1	0.00799	42.9	0.0145
31.15	0.00773	31.15	0.00645	31.15	0.00811	43	0.01456
31.2	0.00763	31.2	0.00615	31.2	0.00802	43.1	0.0151
31.25	0.00727	31.25	0.00583	31.25	0.00768	43.2	0.01348
31.3	0.00692	31.3	0.00563	31.3	0.00729	43.3	0.01284
31.35	0.00622	31.35	0.00537	31.35	0.00669	43.4	0.01129
31.4	0.006	31.4	0.0053	31.4	0.00637	43.5	0.01154
31.45	0.00629	31.45	0.00535	31.45	0.00642	43.6	0.00973
31.5	0.00641	31.5	0.00536	31.5	0.00671	43.7	0.01074
31.55	0.0063	31.55	0.00534	31.55	0.00671	43.8	0.01291
31.6	0.00573	31.6	0.00514	31.6	0.00659	43.9	0.01363
31.65	0.00545	31.65	0.00505	31.65	0.00636	44	0.01277
31.7	0.00538	31.7	0.0051	31.7	0.00642	44.1	0.01052
31.75	0.0051	31.75	0.00513	31.75	0.00671	44.2	0.00979
31.8	0.00482	31.8	0.00509	31.8	0.00621	44.3	0.00544
31.85	0.00484	31.85	0.00498	31.85	0.00615	44.4	0.0037
31.9	0.00482	31.9	0.00518	31.9	0.00639	44.5	0.00684
31.95	0.00462	31.95	0.00524	31.95	0.0062	44.6	0.00824
32	0.00494	32	0.00499	32	0.00591	44.7	0.00673
32.05	0.0052	32.05	0.00496	32.05	0.00565	44.8	0.00499
32.1	0.0053	32.1	0.00518	32.1	0.0056	44.9	0.00322
32.15	0.00545	32.15	0.00524	32.15	0.00587	45	0.00446
32.2	0.00535	32.2	0.00514	32.2	0.00595	45.1	0.00455
32.25	0.00539	32.25	0.005	32.25	0.00611	45.2	0.0042
32.3	0.00578	32.3	0.00504	32.3	0.00647	45.3	0.00472
32.35	0.00588	32.35	0.00498	32.35	0.00655	45.4	0.00443
32.4	0.00593	32.4	0.00498	32.4	0.00656	45.5	0.00337
32.45	0.00597	32.45	0.0052	32.45	0.00677	45.6	0.00376
32.5	0.00582	32.5	0.00526	32.5	0.00661	45.7	0.00503
32.55	0.00576	32.55	0.00506	32.55	0.00652	45.8	0.00483
32.6	0.00582	32.6	0.00478	32.6	0.0065	45.9	0.0058
32.65	0.0056	32.65	0.00471	32.65	0.00659	46	0.0045
32.7	0.00556	32.7	0.00483	32.7	0.00677	46.1	0.00332
32.75	0.00559	32.75	0.00485	32.75	0.00689	46.2	0.01429
32.8	0.00595	32.8	0.00492	32.8	0.00715	46.3	0.01382
32.85	0.00635	32.85	0.00533	32.85	0.00724	46.4	0.00788
32.9	0.00622	32.9	0.00549	32.9	0.00747	46.5	0.00694
32.95	0.00623	32.95	0.00516	32.95	0.00767	46.6	0.00723
33	0.00613	33	0.00504	33	0.00753	46.7	0.00816
33.05	0.0061	33.05	0.00516	33.05	0.00742	46.8	0.00635
33.1	0.00614	33.1	0.00545	33.1	0.00733	46.9	0.00342
33.15	0.00611	33.15	0.00564	33.15	0.00746	47	0.00301
33.2	0.00592	33.2	0.00558	33.2	0.00752	47.1	0.00331
33.25	0.00625	33.25	0.00554	33.25	0.00754	47.2	0.00364
33.3	0.00659	33.3	0.0056	33.3	0.0074	47.3	0.00532
33.35	0.00688	33.35	0.00583	33.35	0.00715	47.4	0.00491
33.4	0.00691	33.4	0.00567	33.4	0.00708	47.5	0.00383
33.45	0.00681	33.45	0.00548	33.45	0.00724	47.6	0.00439
33.5	0.00676	33.5	0.00544	33.5	0.00733	47.7	0.00338
33.55	0.00681	33.55	0.00555	33.55	0.00708	47.8	0.00593
33.6	0.00715	33.6	0.00574	33.6	0.00687	47.9	0.01207
33.65	0.00736	33.65	0.00579	33.65	0.00672	48	0.01933
33.7	0.0072	33.7	0.0057	33.7	0.00668	48.1	0.03041
33.75	0.00694	33.75	0.00554	33.75	0.00678	48.2	0.04951
33.8	0.00692	33.8	0.0055	33.8	0.00719	48.3	0.07672
33.85	0.00684	33.85	0.00562	33.85	0.00766	48.4	0.11423
33.9	0.00639	33.9	0.00567	33.9	0.00782	48.5	0.16168
33.95	0.00626	33.95	0.00567	33.95	0.00783	48.6	0.21453
34	0.00638	34	0.00572	34	0.00772	48.7	0.26191
34.05	0.00663	34.05	0.00572	34.05	0.00753	48.8	0.29513
34.1	0.00657	34.1	0.00566	34.1	0.00721	48.9	0.29415
34.15	0.00661	34.15	0.00563	34.15	0.00697	49	0.25959
34.2	0.00674	34.2	0.00572	34.2	0.00701	49.1	0.21271
34.25	0.00672	34.25	0.00584	34.25	0.00721	49.2	0.16554
34.3	0.00675	34.3	0.00592	34.3	0.00712	49.3	0.12843
34.35	0.00681	34.35	0.00597	34.35	0.00665	49.4	0.09724
34.4	0.00679	34.4	0.00599	34.4	0.00666	49.5	0.06857
34.45	0.00723	34.45	0.00593	34.45	0.00672	49.6	0.04857
34.5	0.00694	34.5	0.00588	34.5	0.00686	49.7	0.03573
34.55	0.00683	34.55	0.00569	34.55	0.00716	49.8	0.02795
34.6	0.00724	34.6	0.00567	34.6	0.00734	49.9	0.02196
34.65	0.00722	34.65	0.00563	34.65	0.00712	50	0.0164
34.7	0.00692	34.7	0.00571	34.7	0.00691	50.1	0.01252
34.75	0.00687	34.75	0.00583	34.75	0.00703	50.2	0.00954
34.8	0.00687	34.8	0.00587	34.8	0.00703	50.3	0.00731
34.85	0.0067	34.85	0.00583	34.85	0.0072	50.4	0.007
34.9	0.0069	34.9	0.00572	34.9	0.00703	50.5	0.00638
34.95	0.00692	34.95	0.00577	34.95	0.00702	50.6	0.00477
35	0.0067	35	0.00579	35	0.00704	50.7	0.00499
35.05	0.00672	35.05	0.00588	35.05	0.00705	50.8	0.00381
35.1	0.00671	35.1	0.00596	35.1	0.00723	50.9	0.00334
35.15	0.00648	35.15	0.00593	35.15	0.00722	51	0.00364
35.2	0.00609	35.2	0.00592	35.2	0.00709	51.1	0.00557
35.25	0.00622	35.25	0.00595	35.25	0.0072	51.2	0.00732
35.3	0.00624	35.3	0.006	35.3	0.00727	51.3	0.00388
35.35	0.00615	35.35	0.00607	35.35	0.00692	51.4	0.00241
35.4	0.0063	35.4	0.00614	35.4	0.00675	51.5	0.00341
35.45	0.00642	35.45	0.00617	35.45	0.00669	51.6	0.00469
35.5	0.0061	35.5	0.006	35.5	0.00714	51.7	0.0047
35.55	0.00592	35.55	0.00584	35.55	0.00756	51.8	0.00574
35.6	0.006	35.6	0.00565	35.6	0.00772	51.9	0.00556
35.65	0.00613	35.65	0.00545	35.65	0.00773	52	0.0058
35.7	0.00629	35.7	0.00534	35.7	0.00787	52.1	0.00656
35.75	0.00612	35.75	0.00526	35.75	0.00789	52.2	0.00553
35.8	0.006	35.8	0.00511	35.8	0.00794	52.3	0.00541
35.85	0.00585	35.85	0.00494	35.85	0.00801	52.4	0.00496
35.9	0.00584	35.9	0.00496	35.9	0.00795	52.5	0.00549
35.95	0.00578	35.95	0.00501	35.95	0.00823	52.6	0.00458
36	0.00567	36	0.00499	36	0.00821	52.7	0.00425
36.05	0.0057	36.05	0.00507	36.05	0.00829	52.8	0.00372
36.1	0.00577	36.1	0.0052	36.1	0.00834	52.9	0.0036
36.15	0.00595	36.15	0.00517	36.15	0.00783	53	0.00407
36.2	0.00586	36.2	0.00511	36.2	0.00743	53.1	0.00432
36.25	0.00613	36.25	0.00497	36.25	0.00733	53.2	0.00427
36.3	0.00633	36.3	0.00481	36.3	0.00741	53.3	0.00501
36.35	0.00607	36.35	0.00474	36.35	0.00732	53.4	0.00644
36.4	0.00603	36.4	0.00485	36.4	0.00724	53.5	0.0059
36.45	0.00609	36.45	0.00508	36.45	0.00698	53.6	0.00461
36.5	0.00631	36.5	0.00522	36.5	0.0069	53.7	0.00194
36.55	0.00644	36.55	0.00507	36.55	0.00673	53.8	0.00349
36.6	0.00679	36.6	0.00505	36.6	0.00674	53.9	0.0043
36.65	0.00676	36.65	0.0049	36.65	0.00683	54	0.00445
36.7	0.00651	36.7	0.00483	36.7	0.00675	54.1	0.00551
36.75	0.00641	36.75	0.00471	36.75	0.00687	54.2	0.00637
36.8	0.00616	36.8	0.00468	36.8	0.0069	54.3	0.0048
36.85	0.00638	36.85	0.0047	36.85	0.00663	54.4	0.0042
36.9	0.00725	36.9	0.00473	36.9	0.00661	54.5	0.00356
36.95	0.00813	36.95	0.00478	36.95	0.00635	54.6	0.00412
37	0.00766	37	0.00471	37	0.0061	54.7	0.00373
37.05	0.00684	37.05	0.00467	37.05	0.00607	54.8	0.00441
37.1	0.00655	37.1	0.00472	37.1	0.00594	54.9	0.00767
37.15	0.00661	37.15	0.00478	37.15	0.00598	55	0.01092
37.2	0.0075	37.2	0.00492	37.2	0.00593	55.1	0.0113
37.25	0.008	37.25	0.00495	37.25	0.00594	55.2	0.01045
37.3	0.00799	37.3	0.00513	37.3	0.00606	55.3	0.0105
37.35	0.00841	37.35	0.00551	37.35	0.00624	55.4	0.01022
37.4	0.00899	37.4	0.00588	37.4	0.00666	55.5	0.02527
37.45	0.00927	37.45	0.00622	37.45	0.00668	55.6	0.01161
37.5	0.00997	37.5	0.00663	37.5	0.00637	55.7	0.00774
37.55	0.01065	37.55	0.00703	37.55	0.00657	55.8	0.00632
37.6	0.01106	37.6	0.0075	37.6	0.00671	55.9	0.00652
37.65	0.01152	37.65	0.00793	37.65	0.00662	56	0.00652
37.7	0.01219	37.7	0.00833	37.7	0.00685	56.1	0.0063
37.75	0.0127	37.75	0.00864	37.75	0.00709	56.2	0.0051
37.8	0.01392	37.8	0.00919	37.8	0.00756	56.3	0.00437
37.85	0.01562	37.85	0.00961	37.85	0.00788	56.4	0.00512
37.9	0.01752	37.9	0.00992	37.9	0.00772	56.5	0.00512
37.95	0.01954	37.95	0.01063	37.95	0.00746	56.6	0.00404
38	0.02124	38	0.01142	38	0.00772	56.7	0.00333
38.05	0.02353	38.05	0.01222	38.05	0.00798	56.8	0.00505
38.1	0.02568	38.1	0.01284	38.1	0.00782	56.9	0.00377
38.15	0.02778	38.15	0.0135	38.15	0.00815	57	0.00542
38.2	0.02984	38.2	0.01409	38.2	0.00868	57.1	0.00543
38.25	0.03136	38.25	0.01477	38.25	0.01003	57.2	0.00585
38.3	0.03228	38.3	0.01527	38.3	0.00888	57.3	0.00655
38.35	0.03262	38.35	0.01551	38.35	0.00831	57.4	0.00643
38.4	0.03252	38.4	0.01539	38.4	0.00862	57.5	0.00653
38.45	0.03138	38.45	0.01502	38.45	0.00897	57.6	0.00595
38.5	0.02999	38.5	0.0146	38.5	0.00875	57.7	0.00471
38.55	0.02799	38.55	0.01399	38.55	0.00825	57.8	0.00448
38.6	0.02563	38.6	0.01308	38.6	0.00804	57.9	0.00462
38.65	0.02323	38.65	0.01217	38.65	0.00821	58	0.00277
38.7	0.02071	38.7	0.01132	38.7	0.00837	58.1	0.00243
38.75	0.01811	38.75	0.01047	38.75	0.00811	58.2	0.00306
38.8	0.01561	38.8	0.00972	38.8	0.0081	58.3	0.00315
38.85	0.01381	38.85	0.00905	38.85	0.00779	58.4	0.00411
38.9	0.01219	38.9	0.00844	38.9	0.00733	58.5	0.00614
38.95	0.0113	38.95	0.00778	38.95	0.00673	58.6	0.00611
39	0.01065	39	0.00713	39	0.00665	58.7	0.0041
39.05	0.00992	39.05	0.00671	39.05	0.0066	58.8	0.00448
39.1	0.00891	39.1	0.00637	39.1	0.00668	58.9	0.00466
39.15	0.00825	39.15	0.00584	39.15	0.0066	59	0.00429
39.2	0.00766	39.2	0.00557	39.2	0.00682	59.1	0.00587
39.25	0.00742	39.25	0.00518	39.25	0.00708	59.2	0.0068
39.3	0.00727	39.3	0.00502	39.3	0.00668	59.3	0.00697
39.35	0.00741	39.35	0.00516	39.35	0.00642	59.4	0.0059
39.4	0.00732	39.4	0.00515	39.4	0.0064	59.5	0.0058
39.45	0.00676	39.45	0.00485	39.45	0.00652	59.6	0.00549
39.5	0.00626	39.5	0.00468	39.5	0.00676	59.7	0.00567
39.55	0.00613	39.55	0.00476	39.55	0.00691	59.8	0.00519
39.6	0.00581	39.6	0.00464	39.6	0.00709	59.9	0.00543
39.65	0.00568	39.65	0.00449	39.65	0.00729	60	0.0047
39.7	0.00554	39.7	0.00431	39.7	0.00718	--	--
39.75	0.00546	39.75	0.00423	39.75	0.00751	--	--
39.8	0.00491	39.8	0.00418	39.8	0.00761	--	--
39.85	0.00511	39.85	0.00418	39.85	0.00685	--	--
39.9	0.00529	39.9	0.0042	39.9	0.00627	--	--
39.95	0.00515	39.95	0.00406	39.95	0.00608	--	--
40	0.00498	40	0.00394	40	0.006	--	--
40.05	0.00467	40.05	0.00404	40.05	0.00596	--	--
40.1	0.0045	40.1	0.00412	40.1	0.00565	--	--
40.15	0.0043	40.15	0.00404	40.15	0.0055	--	--
40.2	0.00394	40.2	0.00401	40.2	0.00546	--	--
40.25	0.00391	40.25	0.00389	40.25	0.00533	--	--
40.3	0.00403	40.3	0.00384	40.3	0.00564	--	--
40.35	0.00397	40.35	0.00388	40.35	0.00597	--	--
40.4	0.00372	40.4	0.00394	40.4	0.00594	--	--
40.45	0.00353	40.45	0.00402	40.45	0.00565	--	--
40.5	0.00356	40.5	0.00379	40.5	0.00574	--	--
40.55	0.00336	40.55	0.00383	40.55	0.00574	--	--
40.6	0.00357	40.6	0.00383	40.6	0.0057	--	--
40.65	0.00395	40.65	0.00373	40.65	0.00565	--	--
40.7	0.00409	40.7	0.00362	40.7	0.00524	--	--
40.75	0.00408	40.75	0.00353	40.75	0.00536	--	--
40.8	0.00407	40.8	0.00363	40.8	0.00564	--	--
40.85	0.00388	40.85	0.00386	40.85	0.00541	--	--
40.9	0.00378	40.9	0.00398	40.9	0.00551	--	--
40.95	0.00375	40.95	0.00417	40.95	0.00563	--	--
41	0.0036	41	0.00394	41	0.00572	--	--
41.05	0.00364	41.05	0.00374	41.05	0.00571	--	--
41.1	0.00406	41.1	0.00366	41.1	0.0061	--	--
41.15	0.00428	41.15	0.00393	41.15	0.00607	--	--
41.2	0.00473	41.2	0.00414	41.2	0.00593	--	--
41.25	0.00517	41.25	0.00415	41.25	0.00581	--	--
41.3	0.00565	41.3	0.0043	41.3	0.00601	--	--
41.35	0.00556	41.35	0.0045	41.35	0.00628	--	--
41.4	0.00559	41.4	0.00504	41.4	0.0072	--	--
41.45	0.00623	41.45	0.00562	41.45	0.00818	--	--
41.5	0.00729	41.5	0.00647	41.5	0.00973	--	--
41.55	0.0091	41.55	0.00844	41.55	0.01173	--	--
41.6	0.01166	41.6	0.01169	41.6	0.01425	--	--
41.65	0.01622	41.65	0.0165	41.65	0.01702	--	--
41.7	0.02268	41.7	0.02306	41.7	0.02023	--	--
41.75	0.03279	41.75	0.03149	41.75	0.02401	--	--
41.8	0.04529	41.8	0.04108	41.8	0.02873	--	--
41.85	0.05985	41.85	0.0516	41.85	0.03365	--	--
41.9	0.07603	41.9	0.06229	41.9	0.03884	--	--
41.95	0.09173	41.95	0.07272	41.95	0.04434	--	--
42	0.1054	42	0.08207	42	0.04982	--	--
42.05	0.11645	42.05	0.08975	42.05	0.05475	--	--
42.1	0.12561	42.1	0.09513	42.1	0.0585	--	--
42.15	0.13173	42.15	0.09807	42.15	0.06114	--	--
42.2	0.13419	42.2	0.09863	42.2	0.06218	--	--
42.25	0.13292	42.25	0.09768	42.25	0.0623	--	--
42.3	0.1285	42.3	0.09516	42.3	0.06171	--	--
42.35	0.12026	42.35	0.0913	42.35	0.06048	--	--
42.4	0.11055	42.4	0.08708	42.4	0.05858	--	--
42.45	0.10045	42.45	0.08259	42.45	0.05612	--	--
42.5	0.09036	42.5	0.07775	42.5	0.05267	--	--
42.55	0.08177	42.55	0.07354	42.55	0.04863	--	--
42.6	0.0744	42.6	0.06977	42.6	0.04438	--	--
42.65	0.06783	42.65	0.06616	42.65	0.04016	--	--
42.7	0.06221	42.7	0.06273	42.7	0.03603	--	--
42.75	0.05733	42.75	0.05917	42.75	0.03261	--	--
42.8	0.0525	42.8	0.05579	42.8	0.02976	--	--
42.85	0.04803	42.85	0.05263	42.85	0.02765	--	--
42.9	0.04355	42.9	0.04927	42.9	0.02633	--	--
42.95	0.03898	42.95	0.04592	42.95	0.02555	--	--
43	0.03457	43	0.04262	43	0.02519	--	--
43.05	0.03017	43.05	0.03938	43.05	0.02488	--	--
43.1	0.02638	43.1	0.03595	43.1	0.02509	--	--
43.15	0.02342	43.15	0.03272	43.15	0.02573	--	--
43.2	0.02043	43.2	0.02972	43.2	0.02641	--	--
43.25	0.01723	43.25	0.02665	43.25	0.02725	--	--
43.3	0.01473	43.3	0.02371	43.3	0.02857	--	--
43.35	0.01255	43.35	0.02073	43.35	0.03014	--	--
43.4	0.011	43.4	0.01809	43.4	0.03219	--	--
43.45	0.01008	43.45	0.01569	43.45	0.03548	--	--
43.5	0.00881	43.5	0.01378	43.5	0.03874	--	--
43.55	0.00751	43.55	0.01215	43.55	0.04253	--	--
43.6	0.00673	43.6	0.01071	43.6	0.04739	--	--
43.65	0.00616	43.65	0.00969	43.65	0.05337	--	--
43.7	0.00553	43.7	0.00888	43.7	0.06081	--	--
43.75	0.0055	43.75	0.00827	43.75	0.0702	--	--
43.8	0.0057	43.8	0.0078	43.8	0.08124	--	--
43.85	0.00618	43.85	0.00758	43.85	0.09407	--	--
43.9	0.00702	43.9	0.0075	43.9	0.1085	--	--
43.95	0.00785	43.95	0.00751	43.95	0.12297	--	--
44	0.00861	44	0.00753	44	0.13737	--	--
44.05	0.00933	44.05	0.00745	44.05	0.15227	--	--
44.1	0.00945	44.1	0.00695	44.1	0.16665	--	--
44.15	0.00971	44.15	0.0066	44.15	0.1804	--	--
44.2	0.0096	44.2	0.00659	44.2	0.19161	--	--
44.25	0.00942	44.25	0.00655	44.25	0.1999	--	--
44.3	0.00932	44.3	0.00701	44.3	0.20598	--	--
44.35	0.00868	44.35	0.00606	44.35	0.20695	--	--
44.4	0.00832	44.4	0.00529	44.4	0.20456	--	--
44.45	0.00776	44.45	0.0047	44.45	0.19952	--	--
44.5	0.00692	44.5	0.00426	44.5	0.1917	--	--
44.55	0.00624	44.55	0.00376	44.55	0.18141	--	--
44.6	0.0059	44.6	0.00347	44.6	0.16821	--	--
44.65	0.00571	44.65	0.00344	44.65	0.15345	--	--
44.7	0.00557	44.7	0.00343	44.7	0.13789	--	--
44.75	0.00554	44.75	0.00368	44.75	0.12135	--	--
44.8	0.00561	44.8	0.00353	44.8	0.10618	--	--
44.85	0.00551	44.85	0.00345	44.85	0.0918	--	--
44.9	0.00541	44.9	0.00347	44.9	0.07775	--	--
44.95	0.00564	44.95	0.0038	44.95	0.06449	--	--
45	0.00531	45	0.00423	45	0.05404	--	--
45.05	0.00546	45.05	0.00462	45.05	0.04589	--	--
45.1	0.00591	45.1	0.00538	45.1	0.03951	--	--
45.15	0.00622	45.15	0.00685	45.15	0.03417	--	--
45.2	0.00684	45.2	0.00706	45.2	0.02982	--	--
45.25	0.0074	45.25	0.00753	45.25	0.02645	--	--
45.3	0.00802	45.3	0.0085	45.3	0.02384	--	--
45.35	0.00695	45.35	0.00949	45.35	0.02183	--	--
45.4	0.00671	45.4	0.01036	45.4	0.01996	--	--
45.45	0.0069	45.45	0.01144	45.45	0.0182	--	--
45.5	0.00739	45.5	0.01281	45.5	0.01665	--	--
45.55	0.00833	45.55	0.01431	45.55	0.01582	--	--
45.6	0.0091	45.6	0.0159	45.6	0.0147	--	--
45.65	0.01014	45.65	0.01749	45.65	0.01384	--	--
45.7	0.01101	45.7	0.01894	45.7	0.01323	--	--
45.75	0.01172	45.75	0.02046	45.75	0.01262	--	--
45.8	0.01242	45.8	0.02164	45.8	0.01188	--	--
45.85	0.01326	45.85	0.02304	45.85	0.01145	--	--
45.9	0.0143	45.9	0.02421	45.9	0.01108	--	--
45.95	0.01545	45.95	0.02509	45.95	0.01057	--	--
46	0.01654	46	0.02588	46	0.00981	--	--
46.05	0.01696	46.05	0.02646	46.05	0.00932	--	--
46.1	0.01813	46.1	0.02674	46.1	0.0091	--	--
46.15	0.01901	46.15	0.0265	46.15	0.00908	--	--
46.2	0.01964	46.2	0.02632	46.2	0.00876	--	--
46.25	0.02023	46.25	0.02575	46.25	0.00879	--	--
46.3	0.02092	46.3	0.02528	46.3	0.0087	--	--
46.35	0.02171	46.35	0.02489	46.35	0.00862	--	--
46.4	0.02244	46.4	0.02404	46.4	0.00858	--	--
46.45	0.02317	46.45	0.02317	46.45	0.00874	--	--
46.5	0.02378	46.5	0.02231	46.5	0.00833	--	--
46.55	0.02363	46.55	0.02126	46.55	0.00755	--	--
46.6	0.02375	46.6	0.02033	46.6	0.00678	--	--
46.65	0.02401	46.65	0.01946	46.65	0.00671	--	--
46.7	0.02387	46.7	0.01847	46.7	0.00699	--	--
46.75	0.02282	46.75	0.01742	46.75	0.00723
46.8	0.02185	46.8	0.01658	46.8	0.00689
46.85	0.02142	46.85	0.01578	46.85	0.00689
46.9	0.02107	46.9	0.01487	46.9	0.0066
46.95	0.02049	46.95	0.01393	46.95	0.00634
47	0.01936	47	0.01301	47	0.00635
47.05	0.01798	47.05	0.01215	47.05	0.00675
47.1	0.01638	47.1	0.01125	47.1	0.00679
47.15	0.01516	47.15	0.01063	47.15	0.00633
47.2	0.01434	47.2	0.00985	47.2	0.00617
47.25	0.01364	47.25	0.00934	47.25	0.00593
47.3	0.01252	47.3	0.00877	47.3	0.00593
47.35	0.01167	47.35	0.0085	47.35	0.00605
47.4	0.01111	47.4	0.00829	47.4	0.00587
47.45	0.0104	47.45	0.0078	47.45	0.00607
47.5	0.00982	47.5	0.00706	47.5	0.0063
47.55	0.00942	47.55	0.00658	47.55	0.00625
47.6	0.00829	47.6	0.00608	47.6	0.00615
47.65	0.00773	47.65	0.0055	47.65	0.00565
47.7	0.00718	47.7	0.00505	47.7	0.00573
47.75	0.00649	47.75	0.00483	47.75	0.00572
47.8	0.00612	47.8	0.00466	47.8	0.00541
47.85	0.00605	47.85	0.00452	47.85	0.00523
47.9	0.00553	47.9	0.00419	47.9	0.00497
47.95	0.00455	47.95	0.0038	47.95	0.00487
48	0.00463	48	0.00373	48	0.00519
48.05	0.00452	48.05	0.00351	48.05	0.00559
48.1	0.00424	48.1	0.0034	48.1	0.00554
48.15	0.00401	48.15	0.00333	48.15	0.00551
48.2	0.00357	48.2	0.00398	48.2	0.0053
48.25	0.00345	48.25	0.00317	48.25	0.00541
48.3	0.00342	48.3	0.00298	48.3	0.00565
48.35	0.00378	48.35	0.00299	48.35	0.00575
48.4	0.00356	48.4	0.00273	48.4	0.00597
48.45	0.00337	48.45	0.00273	48.45	0.00561
48.5	0.00345	48.5	0.00274	48.5	0.00571
48.55	0.00341	48.55	0.00278	48.55	0.00537
48.6	0.00365	48.6	0.00307	48.6	0.00533
48.65	0.00415	48.65	0.00313	48.65	0.0057
48.7	0.00409	48.7	0.00308	48.7	0.0055
48.75	0.00369	48.75	0.0032	48.75	0.00567
48.8	0.00367	48.8	0.00369	48.8	0.00634
48.85	0.00412	48.85	0.00409	48.85	0.00645
48.9	0.00528	48.9	0.00432	48.9	0.00682
48.95	0.00625	48.95	0.0049	48.95	0.00702
49	0.00649	49	0.00587	49	0.00688
49.05	0.00752	49.05	0.00684	49.05	0.00658
49.1	0.00882	49.1	0.00836	49.1	0.00666
49.15	0.01042	49.15	0.01003	49.15	0.00692
49.2	0.01309	49.2	0.01205	49.2	0.00717
49.25	0.01626	49.25	0.01492	49.25	0.00738
49.3	0.02021	49.3	0.01823	49.3	0.00764
49.35	0.02617	49.35	0.0222	49.35	0.00735
49.4	0.03402	49.4	0.02702	49.4	0.00707
49.45	0.0426	49.45	0.03192	49.45	0.00779
49.5	0.05208	49.5	0.03679	49.5	0.0088
49.55	0.06186	49.55	0.04111	49.55	0.00949
49.6	0.07114	49.6	0.0448	49.6	0.00995
49.65	0.07957	49.65	0.04785	49.65	0.01026
49.7	0.0869	49.7	0.04981	49.7	0.01102
49.75	0.09179	49.75	0.05032	49.75	0.01202
49.8	0.09347	49.8	0.04936	49.8	0.01234
49.85	0.09179	49.85	0.04699	49.85	0.01268
49.9	0.08725	49.9	0.04381	49.9	0.01345
49.95	0.08032	49.95	0.04026	49.95	0.01455
50	0.07137	50	0.03621	50	0.01565
50.05	0.06104	50.05	0.0317	50.05	0.01593
50.1	0.05063	50.1	0.02703	50.1	0.0168
50.15	0.04074	50.15	0.02298	50.15	0.01737
50.2	0.03199	50.2	0.02013	50.2	0.01791
50.25	0.02527	50.25	0.01694	50.25	0.01839
50.3	0.01921	50.3	0.01357	50.3	0.01914
50.35	0.01476	50.35	0.01143	50.35	0.01933
50.4	0.01193	50.4	0.0095	50.4	0.01908
50.45	0.00969	50.45	0.00823	50.45	0.01887
50.5	0.00917	50.5	0.00737	50.5	0.01829
50.55	0.00913	50.55	0.00671	50.55	0.01818
50.6	0.00774	50.6	0.00611	50.6	0.01773
50.65	0.00607	50.65	0.00561	50.65	0.0174
50.7	0.00536	50.7	0.0051	50.7	0.01668
50.75	0.0048	50.75	0.00477	50.75	0.01612
50.8	0.00424	50.8	0.00447	50.8	0.01539
50.85	0.00411	50.85	0.00431	50.85	0.01509
50.9	0.00427	50.9	0.00414	50.9	0.01487
50.95	0.00463	50.95	0.00401	50.95	0.0146
51	0.00469	51	0.00403	51	0.01293
51.05	0.00515	51.05	0.00409	51.05	0.01151
51.1	0.00624	51.1	0.00428	51.1	0.01074
51.15	0.00697	51.15	0.00462	51.15	0.01032
51.2	0.00754	51.2	0.00528	51.2	0.00963
51.25	0.00849	51.25	0.00614	51.25	0.00895
51.3	0.00958	51.3	0.00691	51.3	0.00882
51.35	0.01134	51.35	0.00802	51.35	0.00878
51.4	0.01367	51.4	0.00943	51.4	0.00846
51.45	0.0164	51.45	0.01149	51.45	0.00797
51.5	0.01959	51.5	0.01379	51.5	0.00737
51.55	0.02368	51.55	0.01675	51.55	0.00687
51.6	0.02782	51.6	0.02019	51.6	0.00669
51.65	0.03197	51.65	0.02353	51.65	0.006
51.7	0.03671	51.7	0.02711	51.7	0.00577
51.75	0.04184	51.75	0.03046	51.75	0.00687
51.8	0.04617	51.8	0.03379	51.8	0.00596
51.85	0.04993	51.85	0.03613	51.85	0.0055
51.9	0.05195	51.9	0.03777	51.9	0.00546
51.95	0.05267	51.95	0.0389	51.95	0.00563
52	0.05139	52	0.03929	52	0.00528
52.05	0.04885	52.05	0.03812	52.05	0.00523
52.1	0.04579	52.1	0.03652	52.1	0.0055
52.15	0.04097	52.15	0.03461	52.15	0.00569
52.2	0.03526	52.2	0.03193	52.2	0.00589
52.25	0.02937	52.25	0.02935	52.25	0.00603
52.3	0.02383	52.3	0.02634	52.3	0.0057
52.35	0.01916	52.35	0.02344	52.35	0.00529
52.4	0.01512	52.4	0.02089	52.4	0.00512
52.45	0.01231	52.45	0.01875	52.45	0.005
52.5	0.01054	52.5	0.0171	52.5	0.00507
52.55	0.0093	52.55	0.01542	52.55	0.00535
52.6	0.0082	52.6	0.01371	52.6	0.00574
52.65	0.00757	52.65	0.01218	52.65	0.00581
52.7	0.00709	52.7	0.01112	52.7	0.00593
52.75	0.00667	52.75	0.00986	52.75	0.00594
52.8	0.00629	52.8	0.00902	52.8	0.00587
52.85	0.00632	52.85	0.00841	52.85	0.00605
52.9	0.00609	52.9	0.0075	52.9	0.00625
52.95	0.00611	52.95	0.00709	52.95	0.00625
53	0.0062	53	0.00681	53	0.00656
53.05	0.00615	53.05	0.0066	53.05	0.00713
53.1	0.00609	53.1	0.00619	53.1	0.00807
53.15	0.006	53.15	0.00594	53.15	0.00808
53.2	0.00603	53.2	0.00568	53.2	0.00845
53.25	0.00597	53.25	0.00528	53.25	0.00885
53.3	0.00572	53.3	0.00502	53.3	0.00954
53.35	0.0058	53.35	0.0051	53.35	0.01054
53.4	0.00609	53.4	0.00505	53.4	0.01178
53.45	0.00634	53.45	0.00489	53.45	0.01401
53.5	0.00603	53.5	0.00473	53.5	0.01651
53.55	0.00596	53.55	0.00476	53.55	0.0185
53.6	0.00592	53.6	0.00477	53.6	0.0197
53.65	0.00591	53.65	0.00489	53.65	0.02249
53.7	0.00613	53.7	0.00485	53.7	0.02529
53.75	0.00679	53.75	0.00472	53.75	0.02899
53.8	0.00761	53.8	0.00442	53.8	0.03274
53.85	0.00708	53.85	0.0043	53.85	0.03613
53.9	0.00654	53.9	0.00428	53.9	0.04001
53.95	0.00641	53.95	0.0045	53.95	0.04324
54	0.00619	54	0.00447	54	0.04665
54.05	0.00609	54.05	0.00447	54.05	0.04943
54.1	0.0059	54.1	0.00459	54.1	0.05048
54.15	0.0057	54.15	0.00452	54.15	0.05064
54.2	0.00585	54.2	0.00461	54.2	0.05059
54.25	0.00636	54.25	0.00472	54.25	0.04975
54.3	0.00662	54.3	0.00478	54.3	0.04732
54.35	0.00648	54.35	0.00475	54.35	0.04379
54.4	0.00619	54.4	0.00469	54.4	0.04002
54.45	0.0059	54.45	0.00465	54.45	0.0358
54.5	0.00561	54.5	0.00469	54.5	0.03097
54.55	0.00559	54.55	0.00459	54.55	0.02614
54.6	0.00612	54.6	0.00473	54.6	0.0221
54.65	0.00613	54.65	0.00479	54.65	0.01841
54.7	0.00617	54.7	0.00496	54.7	0.01605
54.75	0.00615	54.75	0.00513	54.75	0.01411
54.8	0.00593	54.8	0.00511	54.8	0.01222
54.85	0.00617	54.85	0.00525	54.85	0.01144
54.9	0.00624	54.9	0.00535	54.9	0.01023
54.95	0.00585	54.95	0.00529	54.95	0.00937
55	0.00599	55	0.00527	55	0.00866
55.05	0.00603	55.05	0.0052	55.05	0.00815
55.1	0.00613	55.1	0.00529	55.1	0.00739
55.15	0.00613	55.15	0.00559	55.15	0.00693
55.2	0.00606	55.2	0.00549	55.2	0.00663
55.25	0.00615	55.25	0.00547	55.25	0.00649
55.3	0.00603	55.3	0.00534	55.3	0.00636
55.35	0.0063	55.35	0.00541	55.35	0.00633
55.4	0.00651	55.4	0.00548	55.4	0.00661
55.45	0.00647	55.45	0.00553	55.45	0.00656
55.5	0.00621	55.5	0.00568	55.5	0.00658
55.55	0.00639	55.55	0.00556	55.55	0.00673
55.6	0.00659	55.6	0.00541	55.6	0.0068
55.65	0.00677	55.65	0.00538	55.65	0.00655
55.7	0.00692	55.7	0.00541	55.7	0.0064
55.75	0.00681	55.75	0.00547	55.75	0.00663
55.8	0.0069	55.8	0.0056	55.8	0.00689
55.85	0.00692	55.85	0.00574	55.85	0.00689
55.9	0.00659	55.9	0.00566	55.9	0.00651
55.95	0.00628	55.95	0.00565	55.95	0.00616
56	0.00629	56	0.00558	56	0.00586
56.05	0.00662	56.05	0.00553	56.05	0.0056
56.1	0.00685	56.1	0.00549	56.1	0.00591
56.15	0.0067	56.15	0.00548	56.15	0.00622
56.2	0.00671	56.2	0.00554	56.2	0.00653
56.25	0.00646	56.25	0.0056	56.25	0.00669
56.3	0.00653	56.3	0.0058	56.3	0.00694
56.35	0.00664	56.35	0.00584	56.35	0.0071
56.4	0.00674	56.4	0.00581	56.4	0.00688
56.45	0.0066	56.45	0.00585	56.45	0.00694
56.5	0.00629	56.5	0.00569	56.5	0.00695
56.55	0.00631	56.55	0.00551	56.55	0.00655
56.6	0.00655	56.6	0.00551	56.6	0.0061
56.65	0.00641	56.65	0.00539	56.65	0.00645
56.7	0.00641	56.7	0.00535	56.7	0.00646
56.75	0.00667	56.75	0.00532	56.75	0.00616
56.8	0.00666	56.8	0.00539	56.8	0.00599
56.85	0.00659	56.85	0.00551	56.85	0.006
56.9	0.0066	56.9	0.00561	56.9	0.00629
56.95	0.00687	56.95	0.00564	56.95	0.00637
57	0.00643	57	0.00544	57	0.00634
57.05	0.00615	57.05	0.00521	57.05	0.00684
57.1	0.00621	57.1	0.00521	57.1	0.00705
57.15	0.00602	57.15	0.0052	57.15	0.00707
57.2	0.00562	57.2	0.00526	57.2	0.00651
57.25	0.00556	57.25	0.00542	57.25	0.00569
57.3	0.00587	57.3	0.00544	57.3	0.00585
57.35	0.0061	57.35	0.00527	57.35	0.00626
57.4	0.00625	57.4	0.00525	57.4	0.00663
57.45	0.00624	57.45	0.00528	57.45	0.00659
57.5	0.00612	57.5	0.00536	57.5	0.00629
57.55	0.00563	57.55	0.00539	57.55	0.00628
57.6	0.00549	57.6	0.00535	57.6	0.00631
57.65	0.00568	57.65	0.00526	57.65	0.00646
57.7	0.00602	57.7	0.00528	57.7	0.00608
57.75	0.00614	57.75	0.0054	57.75	0.00631
57.8	0.0063	57.8	0.00554	57.8	0.00706
57.85	0.00618	57.85	0.00566	57.85	0.0072
57.9	0.00621	57.9	0.00596	57.9	0.00683
57.95	0.00648	57.95	0.00584	57.95	0.00694
58	0.00666	58	0.00592	58	0.00697
58.05	0.00648	58.05	0.00623	58.05	0.00687
58.1	0.00687	58.1	0.00627	58.1	0.00662
58.15	0.00748	58.15	0.00626	58.15	0.00692
58.2	0.00743	58.2	0.00604	58.2	0.00714
58.25	0.00759	58.25	0.00625	58.25	0.00739
58.3	0.00779	58.3	0.00634	58.3	0.00733
58.35	0.00788	58.35	0.00637	58.35	0.00719
58.4	0.00786	58.4	0.00639	58.4	0.00758
58.45	0.00809	58.45	0.0063	58.45	0.00846
58.5	0.00813	58.5	0.00624	58.5	0.00875
58.55	0.00762	58.55	0.0061	58.55	0.00899
58.6	0.00719	58.6	0.00596	58.6	0.00985
58.65	0.0074	58.65	0.00581	58.65	0.0107
58.7	0.00731	58.7	0.00568	58.7	0.01162
58.75	0.00674	58.75	0.00539	58.75	0.01236
58.8	0.00659	58.8	0.00531	58.8	0.01293
58.85	0.00654	58.85	0.00546	58.85	0.01395
58.9	0.00661	58.9	0.00549	58.9	0.01528
58.95	0.00583	58.95	0.00539	58.95	0.01697
59	0.00563	59	0.00541	59	0.01855
59.05	0.00612	59.05	0.0055	59.05	0.02048
59.1	0.00626	59.1	0.00559	59.1	0.0222
59.15	0.00627	59.15	0.00564	59.15	0.02321
59.2	0.00601	59.2	0.00539	59.2	0.02489
59.25	0.00569	59.25	0.00494	59.25	0.02663
59.3	0.00598	59.3	0.00507	59.3	0.02774
59.35	0.00658	59.35	0.00518	59.35	0.02889
59.4	0.00655	59.4	0.0051	59.4	0.03006
59.45	0.00659	59.45	0.0052	59.45	0.03127
59.5	0.00629	59.5	0.00511	59.5	0.03193
59.55	0.00604	59.55	0.00475	59.55	0.03199
59.6	0.00631	59.6	0.0048	59.6	0.03135
59.65	0.00599	59.65	0.00501	59.65	0.0305
59.7	0.00599	59.7	0.0048	59.7	0.0297
59.75	0.00608	59.75	0.00483	59.75	0.0287
59.8	0.00609	59.8	0.00478	59.8	0.02728
59.85	0.00617	59.85	0.00483	59.85	0.02553
59.9	0.00574	59.9	0.00481	59.9	0.02402
59.95	0.00553	59.95	0.00501	59.95	0.02227
60	0.00585	60	0.00536	60	0.02047

## Sheet: Fig 3h
5min		30s		Constrol-discharged		Constrol-charged
2q(degree)	Intensity (arb. units)	2q(degree)	Intensity (arb. units)	2q(degree)	Intensity (arb. units)	2q(degree)	Intensity (arb. units)
51	0.00469	51	0.00282	51	0.01293	51	0.00364
51.05	0.00515	51.05	0.00287	51.05	0.01151	51.1	0.00557
51.1	0.00624	51.1	0.003	51.1	0.01074	51.2	0.00732
51.15	0.00697	51.15	0.00323	51.15	0.01032	51.3	0.00388
51.2	0.00754	51.2	0.0037	51.2	0.00963	51.4	0.00241
51.25	0.00849	51.25	0.0043	51.25	0.00895	51.5	0.00341
51.3	0.00958	51.3	0.00484	51.3	0.00882	51.6	0.00469
51.35	0.01134	51.35	0.00561	51.35	0.00878	51.7	0.0047
51.4	0.01367	51.4	0.0066	51.4	0.00846	51.8	0.00574
51.45	0.0164	51.45	0.00804	51.45	0.00797	51.9	0.00556
51.5	0.01959	51.5	0.00966	51.5	0.00737	52	0.0058
51.55	0.02368	51.55	0.01173	51.55	0.00687	52.1	0.00656
51.6	0.02782	51.6	0.01413	51.6	0.00669	52.2	0.00553
51.65	0.03197	51.65	0.01647	51.65	0.006	52.3	0.00541
51.7	0.03671	51.7	0.01898	51.7	0.00577	52.4	0.00496
51.75	0.04184	51.75	0.02132	51.75	0.00687	52.5	0.00549
51.8	0.04617	51.8	0.02365	51.8	0.00596	52.6	0.00458
51.85	0.04993	51.85	0.02529	51.85	0.0055	52.7	0.00425
51.9	0.05195	51.9	0.02644	51.9	0.00546	52.8	0.00372
51.95	0.05267	51.95	0.02723	51.95	0.00563	52.9	0.0036
52	0.05139	52	0.0275	52	0.00528	53	0.00407
52.05	0.04885	52.05	0.02669	52.05	0.00523
52.1	0.04579	52.1	0.02556	52.1	0.0055
52.15	0.04097	52.15	0.02423	52.15	0.00569
52.2	0.03526	52.2	0.02235	52.2	0.00589
52.25	0.02937	52.25	0.02054	52.25	0.00603
52.3	0.02383	52.3	0.01844	52.3	0.0057
52.35	0.01916	52.35	0.01641	52.35	0.00529
52.4	0.01512	52.4	0.01462	52.4	0.00512
52.45	0.01231	52.45	0.01313	52.45	0.005
52.5	0.01054	52.5	0.01197	52.5	0.00507
52.55	0.0093	52.55	0.0108	52.55	0.00535
52.6	0.0082	52.6	0.0096	52.6	0.00574
52.65	0.00757	52.65	0.00852	52.65	0.00581
52.7	0.00709	52.7	0.00778	52.7	0.00593
52.75	0.00667	52.75	0.0069	52.75	0.00594
52.8	0.00629	52.8	0.00631	52.8	0.00587
52.85	0.00632	52.85	0.00589	52.85	0.00605
52.9	0.00609	52.9	0.00525	52.9	0.00625
52.95	0.00611	52.95	0.00496	52.95	0.00625
53	0.0062	53	0.00477	53	0.00656

## Sheet: Fig 4a
Time(h)	dP/|dQ| (psi/mAh)
0	0
0.00278	0.22454
0.00556	0.22915
0.00833	0.23355
0.01111	0.23774
0.01389	0.24172
0.01667	0.24551
0.01944	0.24909
0.02222	0.25248
0.025	0.25568
0.02778	0.25868
0.03056	0.2615
0.03333	0.26414
0.03611	0.2666
0.03889	0.26888
0.04167	0.27099
0.04444	0.27292
0.04722	0.27469
0.05	0.2763
0.05278	0.27774
0.05556	0.27903
0.05833	0.28016
0.06111	0.28114
0.06389	0.28197
0.06667	0.28266
0.06944	0.28321
0.07222	0.28361
0.075	0.28388
0.07778	0.28402
0.08056	0.28403
0.08333	0.28391
0.08611	0.28367
0.08889	0.28331
0.09167	0.28283
0.09444	0.28224
0.09722	0.28154
0.1	0.28073
0.10278	0.27981
0.10556	0.2788
0.10833	0.27769
0.11111	0.27648
0.11389	0.27518
0.11667	0.27379
0.11944	0.27232
0.12222	0.27077
0.125	0.26914
0.12778	0.26743
0.13056	0.26564
0.13333	0.26379
0.13611	0.26188
0.13889	0.2599
0.14167	0.25785
0.14444	0.25236
0.14722	0.24638
0.15	0.24474
0.15278	0.24307
0.15556	0.2414
0.15833	0.23972
0.16111	0.23803
0.16389	0.23632
0.16667	0.2346
0.16944	0.23286
0.17222	0.23111
0.175	0.22934
0.17778	0.22754
0.18056	0.22572
0.18333	0.22386
0.18611	0.22195
0.18889	0.22
0.19167	0.218
0.19444	0.21593
0.19722	0.21378
0.2	0.21153
0.20278	0.20922
0.20556	0.20689
0.20833	0.20456
0.21111	0.20225
0.21389	0.19995
0.21667	0.19764
0.21944	0.19533
0.22222	0.19301
0.225	0.19067
0.22778	0.18833
0.23056	0.18599
0.23333	0.18366
0.23611	0.18134
0.23889	0.179
0.24167	0.17662
0.24444	0.17419
0.24722	0.17171
0.25	0.16918
0.25278	0.16661
0.25556	0.16403
0.25833	0.16144
0.26111	0.15887
0.26389	0.15634
0.26667	0.15383
0.26944	0.15135
0.27222	0.14894
0.275	0.14659
0.27778	0.14429
0.28056	0.14203
0.28333	0.13979
0.28611	0.13759
0.28889	0.13541
0.29167	0.13327
0.29444	0.13114
0.29722	0.12903
0.3	0.12696
0.30278	0.12492
0.30556	0.12291
0.30833	0.12094
0.31111	0.11902
0.31389	0.11718
0.31667	0.11544
0.31944	0.1138
0.32222	0.11224
0.325	0.11076
0.32778	0.10935
0.33056	0.108
0.33333	0.10668
0.33611	0.10539
0.33889	0.10412
0.34167	0.10286
0.34444	0.1016
0.34722	0.10037
0.35	0.09915
0.35278	0.09795
0.35556	0.09679
0.35833	0.09565
0.36111	0.09457
0.36389	0.09357
0.36667	0.0927
0.36944	0.092
0.37222	0.09142
0.375	0.09092
0.37778	0.09048
0.38056	0.09007
0.38333	0.08968
0.38611	0.08931
0.38889	0.08898
0.39167	0.08866
0.39444	0.08837
0.39722	0.08806
0.4	0.08773
0.40278	0.0874
0.40556	0.08707
0.40833	0.08675
0.41111	0.08647
0.41389	0.08623
0.41667	0.08604
0.41944	0.08594
0.42222	0.08596
0.425	0.08611
0.42778	0.08639
0.43056	0.08676
0.43333	0.08717
0.43611	0.08761
0.43889	0.08806
0.44167	0.08852
0.44444	0.08898
0.44722	0.08943
0.45	0.08988
0.45278	0.09033
0.45556	0.09076
0.45833	0.0912
0.46111	0.09162
0.46389	0.09203
0.46667	0.09244
0.46944	0.09287
0.47222	0.09332
0.475	0.09384
0.47778	0.09449
0.48056	0.09531
0.48333	0.09625
0.48611	0.09727
0.48889	0.09831
0.49167	0.09934
0.49444	0.10036
0.49722	0.10135
0.5	0.1023
0.50278	0.10325
0.50556	0.10418
0.50833	0.10511
0.51111	0.10602
0.51389	0.1069
0.51667	0.10775
0.51944	0.10858
0.52222	0.10942
0.525	0.1103
0.52778	0.11123
0.53056	0.11225
0.53333	0.11335
0.53611	0.11451
0.53889	0.11569
0.54167	0.11686
0.54444	0.11801
0.54722	0.11913
0.55	0.1202
0.55278	0.12119
0.55556	0.12213
0.55833	0.12304
0.56111	0.12397
0.56389	0.12493
0.56667	0.12591
0.56944	0.12689
0.57222	0.12786
0.575	0.12884
0.57778	0.12983
0.58056	0.13083
0.58333	0.13183
0.58611	0.13283
0.58889	0.13384
0.59167	0.13484
0.59444	0.13582
0.59722	0.13678
0.6	0.13773
0.60278	0.13863
0.60556	0.13947
0.60833	0.14026
0.61111	0.14104
0.61389	0.14184
0.61667	0.14267
0.61944	0.14352
0.62222	0.14436
0.625	0.14519
0.62778	0.14601
0.63056	0.14682
0.63333	0.14765
0.63611	0.14849
0.63889	0.14933
0.64167	0.15017
0.64444	0.151
0.64722	0.15181
0.65	0.15257
0.65278	0.1533
0.65556	0.15401
0.65833	0.15466
0.66111	0.15529
0.66389	0.15593
0.66667	0.15658
0.66944	0.15722
0.67222	0.15784
0.675	0.15844
0.67778	0.15904
0.68056	0.15963
0.68333	0.16021
0.68611	0.16081
0.68889	0.16141
0.69167	0.16204
0.69444	0.16271
0.69722	0.16343
0.7	0.16416
0.70278	0.16488
0.70556	0.16558
0.70833	0.16626
0.71111	0.16692
0.71389	0.1676
0.71667	0.16829
0.71944	0.169
0.72222	0.16972
0.725	0.17046
0.72778	0.17121
0.73056	0.17195
0.73333	0.17268
0.73611	0.17338
0.73889	0.17406
0.74167	0.17473
0.74444	0.17543
0.74722	0.17618
0.75	0.17698
0.75278	0.17781
0.75556	0.17864
0.75833	0.17943
0.76111	0.18015
0.76389	0.1808
0.76667	0.1814
0.76944	0.18195
0.77222	0.18247
0.775	0.18297
0.77778	0.18347
0.78056	0.18394
0.78333	0.18437
0.78611	0.18477
0.78889	0.18514
0.79167	0.18549
0.79444	0.18583
0.79722	0.18616
0.8	0.18651
0.80278	0.18688
0.80556	0.18731
0.80833	0.18774
0.81111	0.18813
0.81389	0.18842
0.81667	0.18863
0.81944	0.18874
0.82222	0.18875
0.825	0.18868
0.82778	0.18853
0.83056	0.18834
0.83333	0.18818
0.83611	0.18804
0.83889	0.18788
0.84167	0.18765
0.84444	0.18736
0.84722	0.18701
0.85	0.1866
0.85278	0.18616
0.85556	0.18573
0.85833	0.18536
0.86111	0.185
0.86389	0.18463
0.86667	0.18421
0.86944	0.18374
0.87222	0.18323
0.875	0.18266
0.87778	0.18206
0.88056	0.18141
0.88333	0.1808
0.88611	0.18029
0.88889	0.17983
0.89167	0.17935
0.89444	0.17882
0.89722	0.17824
0.9	0.17759
0.90278	0.17691
0.90556	0.17622
0.90833	0.17554
0.91111	0.1749
0.91389	0.17431
0.91667	0.17377
0.91944	0.17323
0.92222	0.17269
0.925	0.17211
0.92778	0.17148
0.93056	0.17082
0.93333	0.17011
0.93611	0.16939
0.93889	0.1687
0.94167	0.16802
0.94444	0.16727
0.94722	0.16648
0.95	0.16565
0.95278	0.1648
0.95556	0.16397
0.95833	0.16317
0.96111	0.16245
0.96389	0.16189
0.96667	0.16156
0.96944	0.16147
0.97222	0.16154
0.975	0.16166
0.97778	0.16178
0.98056	0.16189
0.98333	0.16193
0.98611	0.16189
0.98889	0.16175
0.99167	0.16149
0.99444	0.16109
0.99722	0.16054
1	0.15985
1.00278	0.15905
1.00556	0.15814
1.00833	0.15717
1.01111	0.15619
1.01389	0.15525
1.01667	0.15442
1.01944	0.15378
1.02222	0.15329
1.025	0.15287
1.02778	0.15251
1.03056	0.1522
1.03333	0.15193
1.03611	0.1517
1.03889	0.15153
1.04167	0.1514
1.04444	0.15132
1.04722	0.15129
1.05	0.15128
1.05278	0.1513
1.05556	0.15141
1.05833	0.15166
1.06111	0.15105
1.06389	0.15035
1.06667	0.14953
1.06944	0.14859
1.07222	0.14754
1.075	0.14638
1.07778	0.14509
1.08056	0.14367
1.08333	0.1421
1.08611	0.14035
1.08889	0.13843
1.09167	0.13638
1.09444	0.13421
1.09722	0.13195
1.1	0.12961
1.10278	0.12721
1.10556	0.12477
1.10833	0.1223
1.11111	0.1198
1.11389	0.11723
1.11667	0.11458
1.11944	0.1119
1.12222	0.10919
1.125	0.10646
1.12778	0.10373
1.13056	0.10099
1.13333	0.09824
1.13611	0.09545
1.13889	0.09258
1.14167	0.08965
1.14444	0.0867
1.14722	0.08375
1.15	0.08082
1.15278	0.07791
1.15556	0.07504
1.15833	0.07221
1.16111	0.06942
1.16389	0.06661
1.16667	0.06374
1.16944	0.06084
1.17222	0.05795
1.175	0.05509
1.17778	0.05228
1.18056	0.04953
1.18333	0.04684
1.18611	0.0442
1.18889	0.04161
1.19167	0.03903
1.19444	0.03645
1.19722	0.03386
1.2	0.03131
1.20278	0.0288
1.20556	0.02636
1.20833	0.02401
1.21111	0.02175
1.21389	0.01959
1.21667	0.01751
1.21944	0.01549
1.22222	0.01354
1.225	0.01173
1.22778	0.01006
1.23056	0.00854
1.23333	0.00716
1.23611	0.00593
1.23889	0.00483
1.24167	0.00383
1.24444	0.00284
1.24722	0.00178
1.25	0.000615521
1.325	0.000312228
1.32778	0.000691944
1.33056	0.000910099
1.33333	0.000937759
1.33611	0.000663374
1.33889	0
1.34167	0
1.34444	0
1.34722	0
1.35	0
1.35278	0
1.43056	-3.20814e-05
1.43333	-0.00167
1.43611	-0.00344
1.43889	-0.00534
1.44167	-0.00736
1.44444	-0.00948
1.44722	-0.0117
1.45	-0.01402
1.45278	-0.01648
1.45556	-0.01906
1.45833	-0.02178
1.46111	-0.02462
1.46389	-0.02759
1.46667	-0.03066
1.46944	-0.03384
1.47222	-0.0371
1.475	-0.04045
1.47778	-0.0439
1.48056	-0.04746
1.48333	-0.05113
1.48611	-0.05491
1.48889	-0.05881
1.49167	-0.0628
1.49444	-0.06687
1.49722	-0.07099
1.5	-0.07513
1.50278	-0.07928
1.50556	-0.08346
1.50833	-0.08767
1.51111	-0.09189
1.51389	-0.09614
1.51667	-0.10041
1.51944	-0.10469
1.52222	-0.10894
1.525	-0.11316
1.52778	-0.11731
1.53056	-0.1214
1.53333	-0.12544
1.53611	-0.12945
1.53889	-0.13344
1.54167	-0.13742
1.54444	-0.14136
1.54722	-0.14524
1.55	-0.14904
1.55278	-0.15273
1.55556	-0.15631
1.55833	-0.15976
1.56111	-0.1631
1.56389	-0.16633
1.56667	-0.16948
1.56944	-0.17255
1.57222	-0.17554
1.575	-0.17841
1.57778	-0.18114
1.58056	-0.18372
1.58333	-0.18615
1.58611	-0.18841
1.58889	-0.19053
1.59167	-0.19248
1.59444	-0.1943
1.59722	-0.19599
1.6	-0.19753
1.60278	-0.19889
1.60556	-0.20007
1.60833	-0.20105
1.61111	-0.20183
1.61389	-0.20238
1.61667	-0.20272
1.61944	-0.20287
1.62222	-0.20283
1.625	-0.20258
1.62778	-0.20208
1.63056	-0.20132
1.63333	-0.2003
1.63611	-0.20035
1.63889	-0.2003
1.64167	-0.20016
1.64444	-0.19998
1.64722	-0.19979
1.65	-0.19961
1.65278	-0.19941
1.65556	-0.19915
1.65833	-0.19884
1.66111	-0.19845
1.66389	-0.19799
1.66667	-0.19747
1.66944	-0.19692
1.67222	-0.19638
1.675	-0.19589
1.67778	-0.19542
1.68056	-0.19492
1.68333	-0.1944
1.68611	-0.19387
1.68889	-0.19333
1.69167	-0.19278
1.69444	-0.19224
1.69722	-0.19174
1.7	-0.1913
1.70278	-0.19088
1.70556	-0.19045
1.70833	-0.19
1.71111	-0.18952
1.71389	-0.18902
1.71667	-0.1885
1.71944	-0.18797
1.72222	-0.18746
1.725	-0.18702
1.72778	-0.18667
1.73056	-0.18639
1.73333	-0.18612
1.73611	-0.18586
1.73889	-0.1856
1.74167	-0.18532
1.74444	-0.18501
1.74722	-0.18468
1.75	-0.18434
1.75278	-0.18404
1.75556	-0.18379
1.75833	-0.18354
1.76111	-0.1833
1.76389	-0.18305
1.76667	-0.18278
1.76944	-0.18246
1.77222	-0.18211
1.775	-0.18173
1.77778	-0.18135
1.78056	-0.18099
1.78333	-0.18067
1.78611	-0.18033
1.78889	-0.17996
1.79167	-0.17954
1.79444	-0.17904
1.79722	-0.17846
1.8	-0.17778
1.80278	-0.17706
1.80556	-0.17634
1.80833	-0.17568
1.81111	-0.17509
1.81389	-0.17453
1.81667	-0.17398
1.81944	-0.17342
1.82222	-0.1728
1.825	-0.17215
1.82778	-0.17148
1.83056	-0.1708
1.83333	-0.17014
1.83611	-0.16951
1.83889	-0.16892
1.84167	-0.16834
1.84444	-0.16777
1.84722	-0.16713
1.85	-0.1664
1.85278	-0.16559
1.85556	-0.16474
1.85833	-0.1639
1.86111	-0.16307
1.86389	-0.1623
1.86667	-0.16156
1.86944	-0.16086
1.87222	-0.16019
1.875	-0.15952
1.87778	-0.15882
1.88056	-0.15809
1.88333	-0.15733
1.88611	-0.15655
1.88889	-0.15575
1.89167	-0.15493
1.89444	-0.15412
1.89722	-0.15328
1.9	-0.15236
1.90278	-0.15134
1.90556	-0.15029
1.90833	-0.14928
1.91111	-0.14829
1.91389	-0.14734
1.91667	-0.14642
1.91944	-0.14555
1.92222	-0.14472
1.925	-0.14393
1.92778	-0.14315
1.93056	-0.14232
1.93333	-0.14147
1.93611	-0.1406
1.93889	-0.13971
1.94167	-0.13881
1.94444	-0.13793
1.94722	-0.13704
1.95	-0.13615
1.95278	-0.13524
1.95556	-0.13429
1.95833	-0.13335
1.96111	-0.13245
1.96389	-0.13158
1.96667	-0.13071
1.96944	-0.12984
1.97222	-0.12897
1.975	-0.12809
1.97778	-0.12718
1.98056	-0.12622
1.98333	-0.12528
1.98611	-0.12435
1.98889	-0.12344
1.99167	-0.12255
1.99444	-0.1217
1.99722	-0.12089
2	-0.12011
2.00278	-0.11933
2.00556	-0.11853
2.00833	-0.11767
2.01111	-0.11676
2.01389	-0.11583
2.01667	-0.1149
2.01944	-0.11398
2.02222	-0.11308
2.025	-0.11223
2.02778	-0.11146
2.03056	-0.11074
2.03333	-0.11004
2.03611	-0.10936
2.03889	-0.1087
2.04167	-0.10805
2.04444	-0.1074
2.04722	-0.10676
2.05	-0.10611
2.05278	-0.10547
2.05556	-0.10482
2.05833	-0.10414
2.06111	-0.1034
2.06389	-0.1026
2.06667	-0.10179
2.06944	-0.10101
2.07222	-0.10028
2.075	-0.09963
2.07778	-0.09911
2.08056	-0.09874
2.08333	-0.09848
2.08611	-0.09825
2.08889	-0.09803
2.09167	-0.0978
2.09444	-0.09756
2.09722	-0.09734
2.1	-0.09713
2.10278	-0.09693
2.10556	-0.09673
2.10833	-0.09652
2.11111	-0.09628
2.11389	-0.09602
2.11667	-0.09574
2.11944	-0.09545
2.12222	-0.09518
2.125	-0.09496
2.12778	-0.09483
2.13056	-0.09483
2.13333	-0.09495
2.13611	-0.09515
2.13889	-0.09538
2.14167	-0.09562
2.14444	-0.09586
2.14722	-0.09609
2.15	-0.09631
2.15278	-0.09653
2.15556	-0.09674
2.15833	-0.09695
2.16111	-0.09717
2.16389	-0.09739
2.16667	-0.09765
2.16944	-0.09795
2.17222	-0.09832
2.175	-0.09876
2.17778	-0.0993
2.18056	-0.09999
2.18333	-0.10084
2.18611	-0.10178
2.18889	-0.10276
2.19167	-0.10376
2.19444	-0.10475
2.19722	-0.10575
2.2	-0.10675
2.20278	-0.10778
2.20556	-0.10883
2.20833	-0.10991
2.21111	-0.11103
2.21389	-0.11222
2.21667	-0.11347
2.21944	-0.1148
2.22222	-0.11622
2.225	-0.11775
2.22778	-0.11937
2.23056	-0.12108
2.23333	-0.12289
2.23611	-0.12475
2.23889	-0.12662
2.24167	-0.12846
2.24444	-0.13028
2.24722	-0.13207
2.25	-0.13385
2.25278	-0.13562
2.25556	-0.13739
2.25833	-0.1392
2.26111	-0.14104
2.26389	-0.14277
2.26667	-0.14433
2.26944	-0.14577
2.27222	-0.14713
2.275	-0.14846
2.27778	-0.14976
2.28056	-0.15107
2.28333	-0.15236
2.28611	-0.15366
2.28889	-0.15501
2.29167	-0.15643
2.29444	-0.15789
2.29722	-0.1594
2.3	-0.16092
2.30278	-0.16245
2.30556	-0.16397
2.30833	-0.16547
2.31111	-0.16694
2.31389	-0.16841
2.31667	-0.16987
2.31944	-0.1713
2.32222	-0.17271
2.325	-0.17412
2.32778	-0.17551
2.33056	-0.17689
2.33333	-0.17827
2.33611	-0.17968
2.33889	-0.18112
2.34167	-0.18268
2.34444	-0.18442
2.34722	-0.18628
2.35	-0.18818
2.35278	-0.1901
2.35556	-0.192
2.35833	-0.19386
2.36111	-0.19566
2.36389	-0.19745
2.36667	-0.19931
2.36944	-0.20123
2.37222	-0.20322
2.375	-0.20519
2.37778	-0.20708
2.38056	-0.20891
2.38333	-0.21072
2.38611	-0.21254
2.38889	-0.21447
2.39167	-0.21656
2.39444	-0.21882
2.39722	-0.22124
2.4	-0.22375
2.40278	-0.22626
2.40556	-0.22872
2.40833	-0.23109
2.41111	-0.23333
2.41389	-0.23543
2.41667	-0.23741
2.41944	-0.2393
2.42222	-0.24112
2.425	-0.24282
2.42778	-0.24433
2.43056	-0.24559
2.43333	-0.24663
2.43611	-0.24751
2.43889	-0.24827
2.44167	-0.24894
2.44444	-0.24958
2.44722	-0.25013
2.45	-0.25055
2.45278	-0.25081
2.45556	-0.25093
2.45833	-0.25091
2.46111	-0.25075
2.46389	-0.25047
2.46667	-0.25014
2.46944	-0.24982
2.47222	-0.24965
2.475	-0.24974
2.47778	-0.2501
2.48056	-0.25065
2.48333	-0.25125
2.48611	-0.25186
2.48889	-0.25243
2.49167	-0.25293
2.49444	-0.25331
2.49722	-0.25357
2.5	-0.25367
2.50278	-0.2536
2.50556	-0.25334
2.50833	-0.2529
2.51111	-0.25231
2.51389	-0.25158
2.51667	-0.25078
2.51944	-0.24996
2.52222	-0.24921
2.525	-0.24861
2.52778	-0.24824
2.53056	-0.2525
2.53333	-0.25631
2.53611	-0.25966
2.53889	-0.26254
2.54167	-0.26495
2.54444	-0.26702
2.54722	-0.26885
2.55	-0.27042
2.55278	-0.2717
2.55556	-0.2727
2.55833	-0.2734
2.56111	-0.27379
2.56389	-0.27391
2.56667	-0.27375
2.56944	-0.27329
2.57222	-0.27253
2.575	-0.27148
2.57778	-0.27017
2.58056	-0.2686
2.58333	-0.2668
2.58611	-0.26478
2.58889	-0.26256
2.59167	-0.26015
2.59444	-0.25755
2.59722	-0.25477
2.6	-0.25185
2.60278	-0.2488
2.60556	-0.24563
2.60833	-0.24235
2.61111	-0.23899
2.61389	-0.23554
2.61667	-0.23202
2.61944	-0.22842
2.62222	-0.22469
2.625	-0.22079
2.62778	-0.21674
2.63056	-0.2126
2.63333	-0.20838
2.63611	-0.20411
2.63889	-0.1998
2.64167	-0.19546
2.64444	-0.19104
2.64722	-0.18652
2.65	-0.1819
2.65278	-0.17715
2.65556	-0.17236
2.65833	-0.1676
2.66111	-0.16285
2.66389	-0.1581
2.66667	-0.15332
2.66944	-0.14843
2.67222	-0.14337
2.675	-0.13812
2.67778	-0.13264
2.68056	-0.12696
2.68333	-0.12114
2.68611	-0.1152
2.68889	-0.10917
2.69167	-0.10307
2.69444	-0.0969
2.69722	-0.09067
2.7	-0.08436
2.70278	-0.07798
2.70556	-0.07159
2.70833	-0.06527
2.71111	-0.05911
2.71389	-0.05312
2.71667	-0.04728
2.71944	-0.04158
2.72222	-0.03604
2.725	-0.03061
2.72778	-0.02535
2.73056	-0.02034
2.73333	-0.01562
2.73611	-0.0112
2.73889	-0.0071
2.74167	-0.00334
2.74444	8.12186e-05
2.80833	0
2.81111	0
2.81389	0
2.81667	0
2.81944	0
2.82222	0
2.825	0
2.82778	0
2.83056	0
2.83333	0
2.83611	0
2.83889	0
2.84167	0
2.84444	0
2.84722	0
2.85	0
2.85278	0
2.85556	0
2.85833	0
2.86111	0
2.86389	0
2.86667	0
2.86944	0
2.87222	0
2.875	0
2.87778	0
2.88056	0
2.88333	0
2.88611	0
2.88889	0
2.89167	0
2.89444	0
2.89722	0
2.9	0
2.90278	0
2.90556	0
2.90833	0
2.91111	0
2.91389	0
2.91667	0
2.91944	0
2.92222	0
2.925	0
2.92778	0
2.93056	0
2.93333	0
2.93611	0
2.93889	0
2.94167	0
2.94444	0
2.94722	0
2.95	0
2.95278	0
2.95556	0
2.95833	0
2.96111	0
2.96389	0
2.96667	0
2.96944	0
2.97222	0
2.975	0
2.97778	0
2.98056	0
2.98333	0
2.98611	0
2.98889	0
2.99167	0
2.99444	0
2.99722	0
3	0
3.00278	0
3.00556	0
3.00833	0
3.01111	0
3.01389	0
3.01667	0
3.01944	0
3.02222	0
3.025	0
3.02778	0
3.03056	0
3.03333	0
3.03611	0
3.03889	0
3.04167	0
3.04444	0
3.04722	0
3.05	0
3.05278	0
3.12778	4.68875e-06
3.13056	0.00264
3.13333	0.00547
3.13611	0.0085
3.13889	0.01172
3.14167	0.01509
3.14444	0.01864
3.14722	0.02237
3.15	0.02629
3.15278	0.0304
3.15556	0.0347
3.15833	0.03918
3.16111	0.04384
3.16389	0.04866
3.16667	0.05363
3.16944	0.05876
3.17222	0.06405
3.175	0.06951
3.17778	0.07511
3.18056	0.08081
3.18333	0.08663
3.18611	0.09253
3.18889	0.09853
3.19167	0.10461
3.19444	0.11074
3.19722	0.11691
3.2	0.12309
3.20278	0.12929
3.20556	0.1355
3.20833	0.1417
3.21111	0.14789
3.21389	0.15405
3.21667	0.16016
3.21944	0.1662
3.22222	0.17216
3.225	0.17803
3.22778	0.18381
3.23056	0.1895
3.23333	0.19507
3.23611	0.20053
3.23889	0.2059
3.24167	0.21117
3.24444	0.21636
3.24722	0.22145
3.25	0.22641
3.25278	0.23123
3.25556	0.23588
3.25833	0.24037
3.26111	0.24466
3.26389	0.24878
3.26667	0.2527
3.26944	0.2564
3.27222	0.25984
3.275	0.26301
3.27778	0.2659
3.28056	0.26848
3.28333	0.2708
3.28611	0.27288
3.28889	0.27469
3.29167	0.27623
3.29444	0.2775
3.29722	0.27849
3.3	0.2792
3.30278	0.27963
3.30556	0.27975
3.30833	0.27956
3.31111	0.27902
3.31389	0.27813
3.31667	0.27687
3.31944	0.27524
3.32222	0.27322
3.325	0.27081
3.32778	0.26796
3.33056	0.26468
3.33333	0.26092
3.33611	0.25902
3.33889	0.25701
3.34167	0.2549
3.34444	0.25269
3.34722	0.25042
3.35	0.2481
3.35278	0.24571
3.35556	0.24328
3.35833	0.24082
3.36111	0.23832
3.36389	0.23575
3.36667	0.23314
3.36944	0.23051
3.37222	0.22786
3.375	0.22518
3.37778	0.22247
3.38056	0.21972
3.38333	0.21688
3.38611	0.21396
3.38889	0.21096
3.39167	0.20795
3.39444	0.20498
3.39722	0.20206
3.4	0.1992
3.40278	0.19638
3.40556	0.19358
3.40833	0.19079
3.41111	0.18802
3.41389	0.18527
3.41667	0.18256
3.41944	0.1799
3.42222	0.17732
3.425	0.17483
3.42778	0.17237
3.43056	0.16993
3.43333	0.16748
3.43611	0.16502
3.43889	0.16256
3.44167	0.16013
3.44444	0.15775
3.44722	0.15544
3.45	0.15319
3.45278	0.15096
3.45556	0.14874
3.45833	0.14655
3.46111	0.14441
3.46389	0.14232
3.46667	0.14024
3.46944	0.13815
3.47222	0.13606
3.475	0.13399
3.47778	0.13197
3.48056	0.12998
3.48333	0.128
3.48611	0.12603
3.48889	0.12407
3.49167	0.12213
3.49444	0.12022
3.49722	0.11837
3.5	0.11658
3.50278	0.11484
3.50556	0.11319
3.50833	0.11165
3.51111	0.1102
3.51389	0.10886
3.51667	0.10763
3.51944	0.10644
3.52222	0.10528
3.525	0.10413
3.52778	0.10299
3.53056	0.10186
3.53333	0.10077
3.53611	0.09968
3.53889	0.09861
3.54167	0.09756
3.54444	0.09652
3.54722	0.09551
3.55	0.09455
3.55278	0.09366
3.55556	0.09287
3.55833	0.0922
3.56111	0.0917
3.56389	0.09132
3.56667	0.091
3.56944	0.09073
3.57222	0.09051
3.575	0.09033
3.57778	0.09018
3.58056	0.09004
3.58333	0.08989
3.58611	0.08972
3.58889	0.08955
3.59167	0.08936
3.59444	0.08917
3.59722	0.08898
3.6	0.0888
3.60278	0.08864
3.60556	0.08853
3.60833	0.08849
3.61111	0.08855
3.61389	0.08876
3.61667	0.0891
3.61944	0.08952
3.62222	0.08999
3.625	0.09049
3.62778	0.091
3.63056	0.09153
3.63333	0.09207
3.63611	0.09261
3.63889	0.09314
3.64167	0.09366
3.64444	0.09418
3.64722	0.09467
3.65	0.09514
3.65278	0.09556
3.65556	0.09596
3.65833	0.09637
3.66111	0.09681
3.66389	0.09735
3.66667	0.09803
3.66944	0.09884
3.67222	0.09972
3.675	0.10063
3.67778	0.10153
3.68056	0.10239
3.68333	0.10321
3.68611	0.10403
3.68889	0.10484
3.69167	0.10566
3.69444	0.10648
3.69722	0.1073
3.7	0.10811
3.70278	0.10889
3.70556	0.10963
3.70833	0.11036
3.71111	0.11112
3.71389	0.11196
3.71667	0.1129
3.71944	0.11395
3.72222	0.11507
3.725	0.11621
3.72778	0.11735
3.73056	0.11848
3.73333	0.11959
3.73611	0.12064
3.73889	0.12167
3.74167	0.12266
3.74444	0.12364
3.74722	0.12463
3.75	0.12566
3.75278	0.1267
3.75556	0.12773
3.75833	0.12875
3.76111	0.12973
3.76389	0.1307
3.76667	0.13168
3.76944	0.13269
3.77222	0.1337
3.775	0.13471
3.77778	0.13572
3.78056	0.13673
3.78333	0.13774
3.78611	0.13875
3.78889	0.13971
3.79167	0.14062
3.79444	0.14151
3.79722	0.14238
3.8	0.14326
3.80278	0.14417
3.80556	0.14509
3.80833	0.14599
3.81111	0.14687
3.81389	0.14772
3.81667	0.14858
3.81944	0.14944
3.82222	0.15031
3.825	0.15118
3.82778	0.15205
3.83056	0.15293
3.83333	0.15381
3.83611	0.15469
3.83889	0.15556
3.84167	0.15637
3.84444	0.15711
3.84722	0.15784
3.85	0.15857
3.85278	0.15929
3.85556	0.15998
3.85833	0.16065
3.86111	0.1613
3.86389	0.16192
3.86667	0.16252
3.86944	0.16312
3.87222	0.16372
3.875	0.16433
3.87778	0.16496
3.88056	0.16565
3.88333	0.16639
3.88611	0.16715
3.88889	0.16794
3.89167	0.16873
3.89444	0.16949
3.89722	0.17022
3.9	0.17094
3.90278	0.17168
3.90556	0.17244
3.90833	0.17321
3.91111	0.17397
3.91389	0.17471
3.91667	0.1754
3.91944	0.17605
3.92222	0.17665
3.925	0.17721
3.92778	0.17775
3.93056	0.1783
3.93333	0.17891
3.93611	0.17958
3.93889	0.18026
3.94167	0.18094
3.94444	0.18157
3.94722	0.18213
3.95	0.18262
3.95278	0.18305
3.95556	0.18344
3.95833	0.18383
3.96111	0.18423
3.96389	0.18463
3.96667	0.18496
3.96944	0.18524
3.97222	0.18547
3.975	0.18567
3.97778	0.18586
3.98056	0.18604
3.98333	0.18624
3.98611	0.18646
3.98889	0.18676
3.99167	0.18711
3.99444	0.18744
3.99722	0.18772
4	0.18792
4.00278	0.18803
4.00556	0.18806
4.00833	0.18801
4.01111	0.18789
4.01389	0.18774
4.01667	0.1876
4.01944	0.18744
4.02222	0.18723
4.025	0.18698
4.02778	0.18664
4.03056	0.18622
4.03333	0.18572
4.03611	0.18516
4.03889	0.18456
4.04167	0.18399
4.04444	0.18348
4.04722	0.183
4.05	0.1825
4.05278	0.18196
4.05556	0.1814
4.05833	0.18081
4.06111	0.1802
4.06389	0.17958
4.06667	0.17899
4.06944	0.1785
4.07222	0.17805
4.075	0.17758
4.07778	0.17707
4.08056	0.17648
4.08333	0.17581
4.08611	0.17506
4.08889	0.17426
4.09167	0.17344
4.09444	0.17263
4.09722	0.17186
4.1	0.17115
4.10278	0.17049
4.10556	0.16986
4.10833	0.16925
4.11111	0.16862
4.11389	0.168
4.11667	0.16736
4.11944	0.16674
4.12222	0.16616
4.125	0.1656
4.12778	0.16499
4.13056	0.16433
4.13333	0.16361
4.13611	0.16287
4.13889	0.16211
4.14167	0.16136
4.14444	0.16066
4.14722	0.16003
4.15	0.15956
4.15278	0.15933
4.15556	0.15933
4.15833	0.15949
4.16111	0.1597
4.16389	0.15992
4.16667	0.16011
4.16944	0.16024
4.17222	0.16029
4.175	0.16023
4.17778	0.16004
4.18056	0.15971
4.18333	0.15923
4.18611	0.1586
4.18889	0.15783
4.19167	0.15695
4.19444	0.15602
4.19722	0.15508
4.2	0.15419
4.20278	0.15342
4.20556	0.15284
4.20833	0.15241
4.21111	0.15206
4.21389	0.15176
4.21667	0.15149
4.21944	0.15127
4.22222	0.15112
4.225	0.15101
4.22778	0.15096
4.23056	0.15096
4.23333	0.15101
4.23611	0.15108
4.23889	0.15117
4.24167	0.15133
4.24444	0.15095
4.24722	0.15048
4.25	0.1499
4.25278	0.14922
4.25556	0.14843
4.25833	0.14753
4.26111	0.14651
4.26389	0.14536
4.26667	0.14407
4.26944	0.14262
4.27222	0.14099
4.275	0.1392
4.27778	0.13728
4.28056	0.13524
4.28333	0.13309
4.28611	0.13086
4.28889	0.12855
4.29167	0.12618
4.29444	0.12374
4.29722	0.12122
4.3	0.11863
4.30278	0.11598
4.30556	0.1133
4.30833	0.1106
4.31111	0.10789
4.31389	0.10518
4.31667	0.10247
4.31944	0.09976
4.32222	0.097
4.325	0.09417
4.32778	0.09129
4.33056	0.08838
4.33333	0.08547
4.33611	0.08257
4.33889	0.07968
4.34167	0.07681
4.34444	0.07395
4.34722	0.07107
4.35	0.06811
4.35278	0.0651
4.35556	0.0621
4.35833	0.05912
4.36111	0.05618
4.36389	0.05331
4.36667	0.05051
4.36944	0.04779
4.37222	0.04515
4.375	0.04256
4.37778	0.04001
4.38056	0.03746
4.38333	0.03492
4.38611	0.03242
4.38889	0.02997
4.39167	0.02758
4.39444	0.02527
4.39722	0.02303
4.4	0.02085
4.40278	0.0187
4.40556	0.01662
4.40833	0.01466
4.41111	0.01282
4.41389	0.01112
4.41667	0.00957
4.41944	0.00817
4.42222	0.00692
4.425	0.00578
4.42778	0.00475
4.43056	0.00373
4.43333	0.00264
4.43611	0.00144
4.43889	0.00015177
4.51389	0.00022892
4.51667	0.000383443
4.51944	0.000344487
4.52222	0
4.525	0
4.52778	0
4.53056	0
4.60833	-8.00779e-05
4.61111	-0.00167
4.61389	-0.0034
4.61667	-0.00527
4.61944	-0.00726
4.62222	-0.00937
4.625	-0.01158
4.62778	-0.01388
4.63056	-0.01629
4.63333	-0.01881
4.63611	-0.02147
4.63889	-0.02425
4.64167	-0.02716
4.64444	-0.03018
4.64722	-0.03331
4.65	-0.03654
4.65278	-0.03985
4.65556	-0.04323
4.65833	-0.04671
4.66111	-0.0503
4.66389	-0.054
4.66667	-0.05782
4.66944	-0.06174
4.67222	-0.06573
4.675	-0.06978
4.67778	-0.07388
4.68056	-0.07797
4.68333	-0.08207
4.68611	-0.08619
4.68889	-0.09032
4.69167	-0.09448
4.69444	-0.09866
4.69722	-0.10285
4.7	-0.10703
4.70278	-0.11118
4.70556	-0.11528
4.70833	-0.11932
4.71111	-0.12329
4.71389	-0.12721
4.71667	-0.13111
4.71944	-0.13499
4.72222	-0.13885
4.725	-0.14267
4.72778	-0.14642
4.73056	-0.15008
4.73333	-0.15365
4.73611	-0.15711
4.73889	-0.16044
4.74167	-0.16367
4.74444	-0.16679
4.74722	-0.16985
4.75	-0.17282
4.75278	-0.17569
4.75556	-0.17844
4.75833	-0.18105
4.76111	-0.18351
4.76389	-0.18581
4.76667	-0.18795
4.76944	-0.18994
4.77222	-0.19178
4.775	-0.19348
4.77778	-0.19502
4.78056	-0.19638
4.78333	-0.19756
4.78611	-0.19854
4.78889	-0.19932
4.79167	-0.19988
4.79444	-0.20022
4.79722	-0.20034
4.8	-0.20028
4.80278	-0.20003
4.80556	-0.19958
4.80833	-0.19888
4.81111	-0.19794
4.81389	-0.19806
4.81667	-0.1981
4.81944	-0.19807
4.82222	-0.19799
4.825	-0.19789
4.82778	-0.19779
4.83056	-0.19769
4.83333	-0.19754
4.83611	-0.19734
4.83889	-0.19708
4.84167	-0.19675
4.84444	-0.19634
4.84722	-0.19588
4.85	-0.19538
4.85278	-0.1949
4.85556	-0.19446
4.85833	-0.19404
4.86111	-0.19359
4.86389	-0.19312
4.86667	-0.19264
4.86944	-0.19215
4.87222	-0.19166
4.875	-0.19117
4.87778	-0.19072
4.88056	-0.19033
4.88333	-0.18997
4.88611	-0.18958
4.88889	-0.18916
4.89167	-0.18871
4.89444	-0.18823
4.89722	-0.18772
4.9	-0.1872
4.90278	-0.18671
4.90556	-0.18628
4.90833	-0.18595
4.91111	-0.18569
4.91389	-0.18544
4.91667	-0.18521
4.91944	-0.18498
4.92222	-0.18473
4.925	-0.18447
4.92778	-0.1842
4.93056	-0.18392
4.93333	-0.18365
4.93611	-0.18341
4.93889	-0.18315
4.94167	-0.18287
4.94444	-0.18257
4.94722	-0.18222
4.95	-0.18183
4.95278	-0.18142
4.95556	-0.18099
4.95833	-0.18057
4.96111	-0.1802
4.96389	-0.17987
4.96667	-0.17954
4.96944	-0.1792
4.97222	-0.17881
4.975	-0.17835
4.97778	-0.17783
4.98056	-0.17724
4.98333	-0.1766
4.98611	-0.17592
4.98889	-0.17529
4.99167	-0.17471
4.99444	-0.17415
4.99722	-0.1736
5	-0.17301
5.00278	-0.17238
5.00556	-0.17173
5.00833	-0.17106
5.01111	-0.17039
5.01389	-0.16973
5.01667	-0.1691
5.01944	-0.16851
5.02222	-0.16794
5.025	-0.16735
5.02778	-0.1667
5.03056	-0.16597
5.03333	-0.16517
5.03611	-0.16428
5.03889	-0.16336
5.04167	-0.16245
5.04444	-0.16157
5.04722	-0.16072
5.05	-0.15988
5.05278	-0.15905
5.05556	-0.15824
5.05833	-0.15743
5.06111	-0.15662
5.06389	-0.15583
5.06667	-0.15504
5.06944	-0.15427
5.07222	-0.15351
5.075	-0.15278
5.07778	-0.15206
5.08056	-0.15128
5.08333	-0.15041
5.08611	-0.14948
5.08889	-0.14852
5.09167	-0.14756
5.09444	-0.1466
5.09722	-0.14566
5.1	-0.14473
5.10278	-0.14382
5.10556	-0.14291
5.10833	-0.14201
5.11111	-0.1411
5.11389	-0.14019
5.11667	-0.13925
5.11944	-0.13832
5.12222	-0.1374
5.125	-0.1365
5.12778	-0.1356
5.13056	-0.1347
5.13333	-0.13378
5.13611	-0.13281
5.13889	-0.13182
5.14167	-0.13085
5.14444	-0.1299
5.14722	-0.12895
5.15	-0.12801
5.15278	-0.12706
5.15556	-0.12611
5.15833	-0.12513
5.16111	-0.1241
5.16389	-0.12306
5.16667	-0.12205
5.16944	-0.12109
5.17222	-0.12018
5.175	-0.11931
5.17778	-0.11851
5.18056	-0.11773
5.18333	-0.11696
5.18611	-0.11618
5.18889	-0.11535
5.19167	-0.11448
5.19444	-0.11358
5.19722	-0.11267
5.2	-0.11175
5.20278	-0.11085
5.20556	-0.10998
5.20833	-0.10914
5.21111	-0.10835
5.21389	-0.10762
5.21667	-0.10692
5.21944	-0.10628
5.22222	-0.1057
5.225	-0.10515
5.22778	-0.10463
5.23056	-0.10414
5.23333	-0.10365
5.23611	-0.10316
5.23889	-0.10265
5.24167	-0.10208
5.24444	-0.10144
5.24722	-0.10074
5.25	-0.10004
5.25278	-0.09935
5.25556	-0.09871
5.25833	-0.09812
5.26111	-0.09763
5.26389	-0.09725
5.26667	-0.09696
5.26944	-0.09671
5.27222	-0.09647
5.275	-0.09623
5.27778	-0.09602
5.28056	-0.09583
5.28333	-0.09565
5.28611	-0.09547
5.28889	-0.09528
5.29167	-0.09507
5.29444	-0.09483
5.29722	-0.09456
5.3	-0.09427
5.30278	-0.094
5.30556	-0.09376
5.30833	-0.09357
5.31111	-0.09346
5.31389	-0.09346
5.31667	-0.09361
5.31944	-0.09386
5.32222	-0.09416
5.325	-0.09449
5.32778	-0.09484
5.33056	-0.09521
5.33333	-0.09559
5.33611	-0.09597
5.33889	-0.09634
5.34167	-0.09671
5.34444	-0.09708
5.34722	-0.09747
5.35	-0.09788
5.35278	-0.09833
5.35556	-0.09882
5.35833	-0.09936
5.36111	-0.09998
5.36389	-0.10072
5.36667	-0.10159
5.36944	-0.10259
5.37222	-0.10367
5.375	-0.1048
5.37778	-0.10594
5.38056	-0.10711
5.38333	-0.10829
5.38611	-0.10951
5.38889	-0.11076
5.39167	-0.11204
5.39444	-0.11337
5.39722	-0.11476
5.4	-0.1162
5.40278	-0.1177
5.40556	-0.11926
5.40833	-0.12092
5.41111	-0.12265
5.41389	-0.12446
5.41667	-0.12632
5.41944	-0.12825
5.42222	-0.13019
5.425	-0.13212
5.42778	-0.13404
5.43056	-0.13592
5.43333	-0.1378
5.43611	-0.13967
5.43889	-0.14154
5.44167	-0.14344
5.44444	-0.14526
5.44722	-0.14691
5.45	-0.14842
5.45278	-0.14984
5.45556	-0.15118
5.45833	-0.15248
5.46111	-0.15378
5.46389	-0.1551
5.46667	-0.15642
5.46944	-0.15776
5.47222	-0.15915
5.475	-0.16062
5.47778	-0.16216
5.48056	-0.16373
5.48333	-0.16533
5.48611	-0.16695
5.48889	-0.16857
5.49167	-0.17017
5.49444	-0.17175
5.49722	-0.17336
5.5	-0.17496
5.50278	-0.17648
5.50556	-0.17794
5.50833	-0.17935
5.51111	-0.18071
5.51389	-0.18203
5.51667	-0.18331
5.51944	-0.18459
5.52222	-0.18593
5.525	-0.18739
5.52778	-0.18897
5.53056	-0.19064
5.53333	-0.19232
5.53611	-0.19399
5.53889	-0.19565
5.54167	-0.19727
5.54444	-0.19889
5.54722	-0.20055
5.55	-0.20225
5.55278	-0.20402
5.55556	-0.20579
5.55833	-0.20751
5.56111	-0.20917
5.56389	-0.21073
5.56667	-0.21219
5.56944	-0.21369
5.57222	-0.2153
5.575	-0.21706
5.57778	-0.21899
5.58056	-0.22104
5.58333	-0.22313
5.58611	-0.22525
5.58889	-0.22736
5.59167	-0.22946
5.59444	-0.23153
5.59722	-0.23356
5.6	-0.23559
5.60278	-0.23757
5.60556	-0.23949
5.60833	-0.24137
5.61111	-0.24314
5.61389	-0.24475
5.61667	-0.24616
5.61944	-0.24735
5.62222	-0.24838
5.625	-0.24937
5.62778	-0.25026
5.63056	-0.25099
5.63333	-0.25155
5.63611	-0.25195
5.63889	-0.25219
5.64167	-0.25228
5.64444	-0.25223
5.64722	-0.25206
5.65	-0.2518
5.65278	-0.25152
5.65556	-0.25136
5.65833	-0.25144
5.66111	-0.25177
5.66389	-0.25226
5.66667	-0.25278
5.66944	-0.25329
5.67222	-0.25374
5.675	-0.25409
5.67778	-0.25431
5.68056	-0.25438
5.68333	-0.25428
5.68611	-0.25399
5.68889	-0.25351
5.69167	-0.25284
5.69444	-0.25202
5.69722	-0.25106
5.7	-0.25001
5.70278	-0.24893
5.70556	-0.2479
5.70833	-0.24701
5.71111	-0.25093
5.71389	-0.2544
5.71667	-0.25744
5.71944	-0.26002
5.72222	-0.26216
5.725	-0.26396
5.72778	-0.26551
5.73056	-0.26682
5.73333	-0.26788
5.73611	-0.26867
5.73889	-0.2692
5.74167	-0.26944
5.74444	-0.26939
5.74722	-0.26908
5.75	-0.2685
5.75278	-0.26764
5.75556	-0.26649
5.75833	-0.26506
5.76111	-0.26336
5.76389	-0.26142
5.76667	-0.25926
5.76944	-0.25688
5.77222	-0.2543
5.775	-0.25153
5.77778	-0.24855
5.78056	-0.24537
5.78333	-0.24206
5.78611	-0.23865
5.78889	-0.23513
5.79167	-0.23152
5.79444	-0.22784
5.79722	-0.2241
5.8	-0.22031
5.80278	-0.21642
5.80556	-0.2124
5.80833	-0.20823
5.81111	-0.20395
5.81389	-0.19961
5.81667	-0.19522
5.81944	-0.1908
5.82222	-0.18637
5.825	-0.18188
5.82778	-0.1773
5.83056	-0.17262
5.83333	-0.16784
5.83611	-0.163
5.83889	-0.15814
5.84167	-0.15331
5.84444	-0.14855
5.84722	-0.1439
5.85	-0.13926
5.85278	-0.13456
5.85556	-0.12977
5.85833	-0.12483
5.86111	-0.11977
5.86389	-0.11462
5.86667	-0.1094
5.86944	-0.10411
5.87222	-0.09874
5.875	-0.09331
5.87778	-0.08777
5.88056	-0.08211
5.88333	-0.07636
5.88611	-0.07054
5.88889	-0.06464
5.89167	-0.05873
5.89444	-0.05287
5.89722	-0.04714
5.9	-0.04159
5.90278	-0.0362
5.90556	-0.03089
5.90833	-0.0257
5.91111	-0.02074
5.91389	-0.01602
5.91667	-0.01159
5.91944	-0.00746
5.92222	-0.00366
5.925	-0.000195084
5.98889	0
5.99167	0
5.99444	0
5.99722	0
6	0
6.00278	0
6.00556	0
6.00833	0
6.01111	0
6.01389	0
6.01667	0
6.01944	0
6.02222	0
6.025	0
6.02778	0
6.03056	0
6.03333	0
6.03611	0
6.03889	0
[truncated: 4,022 more rows]

## Sheet: Fig 4c
Time(h)	dP/|dQ| (psi/mAh)
0	0.00106
0.00139	0.00317
0.00278	0.00522
0.00417	0.00722
0.00556	0.00914
0.00722	0.01098
0.00833	0.01276
0.00972	0.01446
0.01111	0.01611
0.0125	0.0177
0.01417	0.01924
0.01556	0.02075
0.01667	0.02224
0.01806	0.02371
0.01972	0.02516
0.02083	0.02661
0.0225	0.02804
0.02361	0.02946
0.025	0.03086
0.02639	0.03226
0.02778	0.03365
0.02917	0.03501
0.03056	0.03636
0.03194	0.03769
0.03361	0.03901
0.035	0.04036
0.03611	0.04175
0.0375	0.0432
0.03889	0.04471
0.04056	0.0463
0.04167	0.04798
0.04306	0.04974
0.04444	0.05161
0.04611	0.05358
0.04722	0.05566
0.04861	0.05786
0.05	0.06018
0.05139	0.06262
0.05278	0.06519
0.05444	0.06789
0.05556	0.07073
0.05722	0.0737
0.05833	0.07683
0.05972	0.08015
0.06139	0.08368
0.06278	0.08754
0.06389	0.09181
0.06528	0.0964
0.06667	0.10122
0.06833	0.1062
0.06972	0.11128
0.07083	0.11549
0.07222	0.11973
0.07361	0.12397
0.075	0.12823
0.07639	0.13247
0.07778	0.13671
0.07917	0.14092
0.08056	0.14512
0.08222	0.14929
0.08333	0.15344
0.08472	0.15753
0.08611	0.16159
0.0875	0.16561
0.08889	0.1696
0.09028	0.17355
0.09167	0.17747
0.09333	0.18136
0.09444	0.18521
0.09611	0.18903
0.09722	0.19283
0.09861	0.19662
0.1	0.2004
0.10139	0.20416
0.10306	0.2079
0.10444	0.21161
0.10556	0.21528
0.10694	0.21891
0.10833	0.2225
0.11	0.22602
0.11111	0.22947
0.1125	0.23283
0.11389	0.23609
0.11528	0.23923
0.11667	0.24228
0.11806	0.24522
0.11944	0.24808
0.12083	0.25085
0.1225	0.25352
0.12389	0.2561
0.125	0.25857
0.12639	0.26095
0.12778	0.26322
0.12944	0.2654
0.13056	0.26747
0.13194	0.26945
0.13333	0.27134
0.13472	0.27314
0.13611	0.27486
0.13778	0.2765
0.13889	0.27806
0.14028	0.27953
0.14167	0.28091
0.14333	0.28217
0.14472	0.28334
0.14583	0.28437
0.14722	0.28526
0.14861	0.28599
0.15	0.28655
0.15139	0.28693
0.15278	0.28712
0.15417	0.28713
0.15583	0.287
0.15694	0.2867
0.15833	0.28624
0.16	0.28562
0.16111	0.28483
0.1625	0.28387
0.16389	0.28276
0.16556	0.28147
0.16667	0.28001
0.16806	0.27835
0.16944	0.27649
0.17111	0.27444
0.17222	0.27222
0.17361	0.27128
0.175	0.27033
0.17667	0.26939
0.17778	0.26845
0.17917	0.26751
0.18056	0.26658
0.18194	0.26566
0.18333	0.26473
0.18472	0.26377
0.18639	0.26276
0.1875	0.26171
0.18889	0.26059
0.19028	0.25942
0.19194	0.25818
0.19333	0.25689
0.19444	0.25557
0.19583	0.25422
0.1975	0.25285
0.19889	0.25148
0.2	0.25011
0.20139	0.24875
0.20278	0.24738
0.20417	0.24597
0.20556	0.24453
0.20694	0.24304
0.20833	0.24151
0.20972	0.23994
0.21111	0.23833
0.21278	0.2367
0.21389	0.23505
0.21528	0.23341
0.21667	0.23181
0.21833	0.23024
0.21972	0.22868
0.22083	0.22715
0.22222	0.22567
0.22361	0.22421
0.225	0.22276
0.22639	0.22132
0.22778	0.21989
0.22917	0.21847
0.23056	0.21706
0.23222	0.21565
0.23333	0.21426
0.23472	0.21289
0.23611	0.21153
0.2375	0.2102
0.23917	0.20894
0.24028	0.20774
0.24167	0.20661
0.24306	0.20554
0.24444	0.2045
0.24583	0.20345
0.24722	0.20236
0.24861	0.20124
0.25	0.20008
0.25167	0.19889
0.25306	0.19766
0.25444	0.19639
0.25556	0.19509
0.25694	0.19376
0.25833	0.19241
0.26	0.19104
0.26139	0.18967
0.2625	0.18832
0.26389	0.18699
0.26528	0.18571
0.26694	0.18451
0.26806	0.1834
0.26944	0.18233
0.27083	0.18128
0.27222	0.18022
0.27361	0.17912
0.275	0.17797
0.27639	0.17678
0.27778	0.17555
0.27917	0.1743
0.28083	0.17304
0.28194	0.17176
0.28333	0.17049
0.28472	0.16922
0.28611	0.16797
0.2875	0.16674
0.28889	0.16554
0.29028	0.16437
0.29167	0.16324
0.29306	0.16215
0.29444	0.16113
0.29583	0.16017
0.29722	0.15923
0.29861	0.15833
0.3	0.15745
0.30167	0.15659
0.30278	0.15572
0.30417	0.15487
0.30556	0.154
0.30694	0.15312
0.30833	0.15221
0.30972	0.15124
0.31111	0.15022
0.3125	0.14916
0.31389	0.14804
0.31528	0.14689
0.31667	0.14569
0.31806	0.14445
0.31944	0.14319
0.32111	0.14193
0.32222	0.14069
0.32361	0.13948
0.32528	0.13832
0.32639	0.13723
0.32806	0.13619
0.32917	0.13521
0.33056	0.1343
0.33194	0.13345
0.33333	0.13266
0.33472	0.13196
0.33611	0.13134
0.3375	0.13078
0.33917	0.13029
0.34056	0.12982
0.34167	0.12938
0.34306	0.12893
0.34444	0.12847
0.34583	0.12796
0.34722	0.12738
0.34861	0.12673
0.35	0.126
0.35139	0.12519
0.35278	0.12429
0.35444	0.12334
0.35556	0.12233
0.35694	0.12131
0.35833	0.1203
0.35972	0.1193
0.36139	0.11834
0.3625	0.11746
0.36389	0.11662
0.36528	0.1158
0.36667	0.115
0.36833	0.11422
0.36972	0.11346
0.37083	0.11276
0.37222	0.11209
0.37361	0.11147
0.375	0.1109
0.37639	0.11041
0.37778	0.11
0.37917	0.10969
0.38083	0.10946
0.38222	0.10928
0.38333	0.10911
0.38472	0.10894
0.38611	0.10874
0.3875	0.1085
0.38917	0.1082
0.39028	0.10784
0.39167	0.10738
0.39306	0.10684
0.39444	0.10622
0.39583	0.10554
0.3975	0.10482
0.39861	0.10408
0.4	0.10333
0.40167	0.10258
0.40278	0.10185
0.40417	0.10115
0.40556	0.10048
0.40694	0.09983
0.40861	0.09919
0.41	0.09858
0.41111	0.09798
0.4125	0.09743
0.41389	0.09693
0.41528	0.0965
0.41694	0.09613
0.41806	0.09583
0.41944	0.09559
0.42083	0.09543
0.4225	0.09532
0.42361	0.09527
0.425	0.09525
0.42639	0.09525
0.42778	0.09526
0.42944	0.09529
0.43056	0.09535
0.43194	0.09539
0.43333	0.0954
0.435	0.09538
0.43639	0.09534
0.43778	0.09528
0.43889	0.09518
0.44028	0.09505
0.44167	0.09486
0.44333	0.09463
0.44444	0.09435
0.44583	0.09404
0.44722	0.09371
0.44861	0.09335
0.45028	0.09296
0.45139	0.09256
0.45278	0.09215
0.45417	0.09176
0.45556	0.09142
0.45694	0.09115
0.45833	0.09096
0.45972	0.09081
0.46111	0.09072
0.46278	0.09067
0.46417	0.09066
0.46528	0.09069
0.46667	0.09076
0.46806	0.09085
0.46944	0.09095
0.47111	0.09107
0.47222	0.09121
0.47361	0.09136
0.475	0.09151
0.47639	0.09164
0.47806	0.09175
0.47917	0.09188
0.48056	0.09204
0.48194	0.09223
0.48333	0.09249
0.48472	0.09282
0.48639	0.09322
0.4875	0.09366
0.48889	0.09414
0.49056	0.09463
0.49167	0.09513
0.49306	0.09561
0.49444	0.09607
0.49583	0.0965
0.4975	0.09688
0.49861	0.0972
0.5	0.09745
0.50139	0.09762
0.50306	0.09772
0.50444	0.09775
0.50583	0.09771
0.50694	0.09764
0.50833	0.09756
0.51	0.09749
0.51139	0.09746
0.51278	0.09748
0.51389	0.09753
0.51528	0.09763
0.51694	0.09777
0.51833	0.09797
0.51944	0.09823
0.52083	0.09854
0.52222	0.09891
0.52389	0.09933
0.525	0.09981
0.52639	0.10033
0.52778	0.10089
0.52917	0.10148
0.53056	0.10208
0.53194	0.10269
0.53333	0.10332
0.53472	0.10397
0.53611	0.10462
0.5375	0.10527
0.53917	0.10591
0.54028	0.10654
0.54167	0.10714
0.54306	0.10771
0.54444	0.10823
0.54583	0.10868
0.54722	0.10907
0.54861	0.1094
0.55	0.10968
0.55139	0.10991
0.55278	0.1101
0.55417	0.11027
0.55556	0.11043
0.55694	0.11058
0.55861	0.11075
0.55972	0.11095
0.56111	0.11119
0.5625	0.11147
0.56389	0.11178
0.56556	0.11213
0.56667	0.11253
0.56806	0.11298
0.56944	0.11347
0.57083	0.11402
0.5725	0.11459
0.57361	0.1152
0.575	0.11586
0.57667	0.11658
0.57806	0.11736
0.57944	0.11819
0.58056	0.11903
0.58194	0.11986
0.58333	0.12066
0.58472	0.1214
0.58639	0.12208
0.58778	0.12267
0.58889	0.12314
0.59028	0.12349
0.59167	0.12374
0.59333	0.12389
0.59444	0.12398
0.59583	0.12404
0.59722	0.12407
0.59861	0.12412
0.6	0.1242
0.60167	0.12434
0.60278	0.12457
0.60417	0.1249
0.60583	0.12533
0.60722	0.12583
0.60861	0.1264
0.60972	0.12704
0.61111	0.12773
0.6125	0.12846
0.61417	0.12921
0.61528	0.12998
0.61667	0.13078
0.61806	0.13159
0.61944	0.13236
0.62083	0.1331
0.62222	0.13383
0.62361	0.13452
0.625	0.13519
0.62639	0.13582
0.62806	0.13642
0.62917	0.13697
0.63056	0.13749
0.63222	0.13796
0.63361	0.13839
0.635	0.13879
0.63611	0.13915
0.6375	0.13949
0.63917	0.13979
0.64028	0.14006
0.64167	0.14032
0.64306	0.1406
0.64444	0.14088
0.64583	0.14115
0.64722	0.1414
0.64861	0.14167
0.65	0.14198
0.65139	0.14236
0.65278	0.14283
0.65417	0.14339
0.65583	0.14401
0.65694	0.14468
0.65833	0.14538
0.65972	0.14611
0.66111	0.14685
0.6625	0.14757
0.66389	0.14827
0.66528	0.14893
0.66667	0.14953
0.66833	0.15006
0.66944	0.15053
0.67083	0.15096
0.67222	0.15132
0.67389	0.15164
0.675	0.15194
0.67639	0.15223
0.67778	0.15255
0.67917	0.1529
0.68056	0.15328
0.68194	0.15368
0.68333	0.15412
0.68472	0.15462
0.68611	0.15517
0.6875	0.15575
0.68917	0.15634
0.69028	0.15693
0.69167	0.15751
0.69306	0.15805
0.69472	0.15853
0.69583	0.15895
0.69722	0.15932
0.69861	0.15963
0.7	0.15988
0.70139	0.16009
0.70306	0.16026
0.70417	0.16039
0.70556	0.16051
0.70694	0.16062
0.70833	0.16075
0.71	0.16093
0.71111	0.16119
0.7125	0.16152
0.71417	0.16193
0.71528	0.16241
0.71694	0.16295
0.71806	0.16352
0.71944	0.16409
0.72111	0.16464
0.72222	0.16516
0.72389	0.16565
0.725	0.16609
0.72639	0.16648
0.72778	0.16683
0.72944	0.16713
0.73083	0.16741
0.73194	0.16768
0.73333	0.16793
0.73472	0.16818
0.73611	0.16844
0.7375	0.16873
0.73889	0.16905
0.74028	0.16943
0.74167	0.16986
0.74306	0.17036
0.74472	0.17088
0.74583	0.17142
0.74722	0.17195
0.74861	0.17246
0.75	0.17293
0.75167	0.17334
0.75278	0.1737
0.75417	0.174
0.75556	0.17426
0.75722	0.17447
0.75833	0.17465
0.75972	0.17481
0.76111	0.17494
0.76278	0.17506
0.76417	0.17517
0.76528	0.17529
0.76667	0.17543
0.76806	0.17558
0.76972	0.17573
0.77083	0.17592
0.77222	0.17614
0.77361	0.1764
0.775	0.17669
0.77639	0.17698
0.77778	0.17726
0.77917	0.17752
0.78056	0.17773
0.78194	0.1779
0.78333	0.17801
0.785	0.17805
0.78611	0.17802
0.7875	0.1779
0.78917	0.17771
0.79028	0.17745
0.79167	0.17714
0.79306	0.17679
0.79444	0.17643
0.79611	0.1761
0.79722	0.17582
0.79861	0.17564
0.8	0.17559
0.80139	0.17568
0.80278	0.17591
0.80444	0.17626
0.80583	0.17669
0.80694	0.17718
0.80833	0.17771
0.80972	0.17826
0.81139	0.17878
0.8125	0.17926
0.81389	0.17966
0.81528	0.17998
0.81694	0.18021
0.81806	0.18033
0.81944	0.18036
0.82083	0.18029
0.82222	0.18015
0.82361	0.17997
0.825	0.17974
0.82639	0.17949
0.82778	0.17926
0.82917	0.17911
0.83083	0.179
0.83194	0.17891
0.83333	0.1788
0.83472	0.17868
0.83639	0.17854
0.83778	0.17836
0.83889	0.17815
0.84028	0.17789
0.84167	0.1776
0.84333	0.17727
0.84472	0.17691
0.84583	0.17651
0.84722	0.17609
0.84861	0.17565
0.85	0.1752
0.85167	0.17476
0.85278	0.17433
0.85444	0.17393
0.85583	0.17365
0.85722	0.17346
0.85833	0.17333
0.85972	0.17322
0.86139	0.17309
0.86278	0.17292
0.86417	0.1727
0.86528	0.17242
0.86667	0.17207
0.86806	0.17167
0.86944	0.1712
0.87111	0.17068
0.87222	0.17011
0.87361	0.1695
0.875	0.16887
0.87667	0.16824
0.87778	0.16763
0.87917	0.16705
0.88056	0.16654
0.88194	0.16611
0.88361	0.1658
0.885	0.16559
0.88611	0.16544
0.8875	0.16534
0.88889	0.16531
0.89056	0.16536
0.89167	0.16547
0.89306	0.1656
0.89444	0.1657
0.89583	0.16577
0.89722	0.16579
0.89889	0.16574
0.9	0.16564
0.90139	0.16546
0.90278	0.16521
0.90444	0.1649
0.90556	0.16453
0.90694	0.16412
0.90833	0.16367
0.91	0.1632
0.91111	0.16274
0.9125	0.16231
0.91389	0.16193
0.91528	0.16162
0.91694	0.16143
0.91806	0.16133
0.91944	0.16126
0.92083	0.16123
0.92222	0.16122
0.92361	0.16122
0.92528	0.1612
0.92639	0.1612
0.92778	0.16125
0.92917	0.16137
0.93056	0.16159
0.93194	0.16192
0.93333	0.16235
0.93472	0.16295
0.93611	0.16372
0.9375	0.16461
0.93889	0.16559
0.94028	0.1666
0.94167	0.16762
0.94333	0.16858
0.94472	0.16945
0.94583	0.17018
0.94722	0.17074
0.94861	0.17109
0.95028	0.17119
0.95139	0.17101
0.95278	0.17056
0.95417	0.16989
0.95556	0.16904
0.95722	0.16803
0.95861	0.16691
0.95972	0.16571
0.96111	0.16449
0.9625	0.1633
0.96389	0.16213
0.96528	0.16095
0.96667	0.15976
0.96806	0.15857
0.96972	0.15739
0.97083	0.15621
0.9725	0.15505
0.97361	0.15389
0.975	0.15274
0.97667	0.15157
0.97778	0.15043
0.97944	0.14931
0.98056	0.14818
0.98194	0.14704
0.98333	0.1459
0.985	0.14476
0.98611	0.14363
0.9875	0.14252
0.98889	0.14144
0.99028	0.1404
0.99167	0.1394
0.99306	0.13845
0.99444	0.13756
0.99583	0.13674
0.99722	0.13598
0.99889	0.1353
1	0.1347
1.00139	0.13421
1.00278	0.13387
1.00417	0.13362
1.00556	0.1334
1.00694	0.13316
1.00833	0.13284
1.00972	0.1324
1.01111	0.13178
1.01278	0.13098
1.01389	0.12999
1.11111	0.112
1.25	0.06
1.34194	0.01728
1.34333	0.01541
1.34444	0.01311
1.34583	0.01042
1.34722	0.0074
1.34889	0.0041
1.35028	0.000573309
1.35139	-0.00313
1.35278	-0.00696
1.35417	-0.01086
1.35556	-0.01478
1.35694	-0.01867
1.35833	-0.02251
1.35972	-0.02624
1.36111	-0.02985
1.36278	-0.03333
1.36389	-0.03667
1.36528	-0.03987
1.36667	-0.04297
1.36833	-0.04606
1.36972	-0.04921
1.37083	-0.05253
1.37222	-0.05601
1.37361	-0.05957
1.375	-0.0632
1.37667	-0.06691
1.37778	-0.07078
1.37917	-0.07486
1.38083	-0.07904
1.38222	-0.08322
1.38333	-0.08732
1.38472	-0.09125
1.38611	-0.09494
1.3875	-0.09834
1.38917	-0.10141
1.39028	-0.1041
1.39167	-0.10638
1.39306	-0.10828
1.39444	-0.10983
1.39611	-0.11107
1.39722	-0.11203
1.39861	-0.11512
1.4	-0.11821
1.40139	-0.12134
1.40306	-0.1245
1.40417	-0.1277
1.40556	-0.13093
1.40694	-0.13416
1.40833	-0.13739
1.41	-0.1406
1.41111	-0.14376
1.4125	-0.14688
1.41389	-0.14994
1.41528	-0.15294
1.41694	-0.15585
1.41806	-0.15868
1.41944	-0.16141
1.42083	-0.16409
1.42222	-0.16672
1.42361	-0.16931
1.42528	-0.1719
1.42639	-0.17448
1.42778	-0.17707
1.42917	-0.17967
1.43056	-0.18225
1.43194	-0.1848
1.43333	-0.18731
1.43472	-0.18977
1.43611	-0.19217
1.43778	-0.19449
1.43889	-0.19673
1.44028	-0.19889
1.44194	-0.20095
1.44333	-0.20291
1.44444	-0.20477
1.44583	-0.20651
1.44722	-0.20815
1.44889	-0.20971
1.45028	-0.21121
1.45139	-0.21266
1.45278	-0.21407
1.45417	-0.21543
1.45556	-0.21672
1.45722	-0.21795
1.45861	-0.21911
1.45972	-0.22018
1.46111	-0.22117
1.4625	-0.22206
1.46417	-0.22286
1.46528	-0.22356
1.46667	-0.22415
1.46806	-0.22463
1.46944	-0.22499
1.47111	-0.22524
1.47222	-0.22537
1.47361	-0.22539
1.475	-0.22531
1.47639	-0.22512
1.47778	-0.22482
1.47917	-0.2244
1.48056	-0.22387
1.48194	-0.22322
1.48333	-0.22245
1.48472	-0.22157
1.48611	-0.22057
1.4875	-0.21945
1.48889	-0.2182
1.49028	-0.21683
1.49194	-0.21533
1.49306	-0.21493
1.49444	-0.21451
1.49583	-0.21407
1.4975	-0.21365
1.49889	-0.21327
1.5	-0.21291
1.50139	-0.21258
1.50278	-0.21224
1.50444	-0.21186
1.50556	-0.21142
1.50694	-0.21095
1.50833	-0.21042
1.50972	-0.20984
1.51139	-0.20919
1.5125	-0.2085
1.51389	-0.20777
1.51528	-0.20703
1.51667	-0.20628
1.51806	-0.20554
1.51944	-0.20482
1.52083	-0.20415
1.52222	-0.20356
1.52361	-0.20307
1.525	-0.20268
1.52667	-0.20237
1.52778	-0.20209
1.52917	-0.20182
1.53083	-0.20155
1.53194	-0.20126
1.53333	-0.20093
1.53472	-0.20056
1.53611	-0.20014
1.53778	-0.19965
1.53917	-0.19912
1.54028	-0.19856
1.54167	-0.19798
1.54306	-0.19739
1.54472	-0.1968
1.54611	-0.19621
1.54722	-0.19566
1.54861	-0.1952
1.55	-0.19486
1.55139	-0.19463
1.55306	-0.19446
1.55444	-0.19435
1.55556	-0.19427
1.55694	-0.19422
1.55861	-0.19418
1.56	-0.19414
1.56111	-0.1941
1.5625	-0.19403
1.56389	-0.19395
1.56528	-0.19384
1.56694	-0.1937
1.56806	-0.19353
1.56944	-0.19333
1.57083	-0.19311
1.57222	-0.19286
1.57389	-0.19265
1.575	-0.19249
1.57639	-0.1924
1.57778	-0.19234
1.57917	-0.19228
1.58056	-0.19221
1.58194	-0.1921
1.58333	-0.19193
1.58472	-0.19172
1.58639	-0.19147
1.5875	-0.19116
1.58917	-0.1908
1.59028	-0.19039
1.59167	-0.18996
1.59306	-0.18951
1.59472	-0.18906
1.59583	-0.18862
1.59722	-0.18822
1.59861	-0.18786
1.6	-0.18759
1.60139	-0.18744
1.60278	-0.18736
1.60444	-0.18732
1.60583	-0.18729
1.60722	-0.18725
1.60833	-0.18718
1.61	-0.18705
1.61111	-0.18685
1.6125	-0.18656
1.61417	-0.1862
1.61556	-0.18574
1.61667	-0.18521
1.61806	-0.18463
1.61972	-0.18401
1.62111	-0.18337
1.6225	-0.18273
1.62361	-0.1821
1.625	-0.18151
1.62639	-0.18097
1.62806	-0.18052
1.62917	-0.18017
1.63056	-0.17989
1.63194	-0.17966
1.63361	-0.17948
1.635	-0.1793
1.63611	-0.17911
1.6375	-0.17889
1.63889	-0.17863
1.64028	-0.17833
1.64194	-0.178
1.64333	-0.17764
1.64444	-0.17725
1.64583	-0.17685
1.64722	-0.17642
1.64861	-0.17598
1.65	-0.17554
1.65139	-0.1751
1.65278	-0.17467
1.65417	-0.17427
1.65583	-0.17391
1.65694	-0.17362
1.65833	-0.17338
1.65972	-0.17313
1.66111	-0.17287
1.66278	-0.17258
1.66389	-0.17224
1.66528	-0.17187
1.66667	-0.17146
1.66833	-0.17102
1.66944	-0.17053
1.67083	-0.17001
1.67222	-0.16946
1.67361	-0.16889
1.67528	-0.16828
1.67667	-0.16766
1.67778	-0.16703
1.67917	-0.16642
1.68056	-0.16584
1.68222	-0.16531
1.68333	-0.16483
1.68472	-0.1644
1.68611	-0.16404
1.6875	-0.16373
1.68889	-0.16348
1.69028	-0.16325
1.69167	-0.16305
1.69306	-0.16285
1.69444	-0.16264
1.69611	-0.1624
1.69722	-0.16214
1.69861	-0.16183
1.7	-0.16147
1.70167	-0.16105
1.70306	-0.16057
1.70444	-0.16003
1.70556	-0.15945
1.70694	-0.15882
1.70833	-0.15814
1.71	-0.15743
1.71111	-0.15669
1.7125	-0.15596
1.71389	-0.15528
1.71556	-0.15464
1.71694	-0.15402
1.71833	-0.15345
1.71944	-0.15293
1.72083	-0.15249
1.72222	-0.15211
1.72361	-0.15176
1.725	-0.15144
1.72639	-0.15112
1.72778	-0.1508
1.72917	-0.15046
1.73056	-0.15008
1.73194	-0.14963
1.73333	-0.1491
1.735	-0.14848
1.73611	-0.1478
1.7375	-0.14708
1.73889	-0.14635
1.74028	-0.14562
1.74194	-0.14491
1.74306	-0.14425
1.74472	-0.14364
1.74583	-0.14311
1.74722	-0.14269
1.74861	-0.14235
1.75028	-0.14207
1.75139	-0.14185
1.75278	-0.14168
1.75417	-0.14155
1.75556	-0.14148
1.75722	-0.14141
1.75861	-0.14131
1.75972	-0.14112
1.76111	-0.14085
1.7625	-0.14051
1.76417	-0.14011
1.76556	-0.13964
1.76667	-0.13911
1.76806	-0.13852
1.76944	-0.13787
1.77111	-0.13717
1.77222	-0.13644
1.77361	-0.13569
1.775	-0.13492
1.77639	-0.13414
1.77778	-0.13339
1.77917	-0.13266
1.78056	-0.13197
1.78194	-0.13134
1.78361	-0.13074
1.785	-0.13013
1.78611	-0.12952
1.7875	-0.1289
1.78889	-0.1283
1.79028	-0.12771
1.79194	-0.12716
1.79306	-0.12667
1.79444	-0.12624
1.79583	-0.12586
1.7975	-0.12552
1.79861	-0.12521
1.8	-0.12492
1.80139	-0.12464
1.80278	-0.12436
1.80444	-0.12407
1.80583	-0.12377
1.80694	-0.12343
1.80833	-0.12305
1.80972	-0.12261
1.81111	-0.12207
1.81278	-0.12147
1.81389	-0.12081
1.81528	-0.12012
1.81667	-0.1194
1.81833	-0.11867
1.81972	-0.11798
1.82083	-0.11732
1.82222	-0.11669
1.82389	-0.11609
1.825	-0.11553
1.82667	-0.115
1.82778	-0.11451
1.82917	-0.11406
1.83056	-0.11365
1.83194	-0.11327
1.83333	-0.11292
1.83472	-0.11259
1.83611	-0.11229
1.8375	-0.112
1.83917	-0.1117
1.84056	-0.11139
1.84167	-0.11104
1.84306	-0.11065
1.84444	-0.11023
1.84611	-0.10977
1.84722	-0.10929
1.84861	-0.10879
1.85	-0.10827
1.85139	-0.10775
1.85306	-0.10722
1.85417	-0.1067
1.85556	-0.10618
1.85694	-0.10567
1.85861	-0.10518
1.85972	-0.10471
1.86111	-0.10426
1.8625	-0.10385
1.86389	-0.10347
1.86528	-0.10309
1.86667	-0.10268
1.86806	-0.10223
1.86944	-0.10175
1.87083	-0.10124
1.8725	-0.10072
1.87389	-0.10021
1.875	-0.09971
1.87639	-0.09923
1.87778	-0.09877
1.87917	-0.09834
1.88056	-0.09795
1.88194	-0.09759
1.88333	-0.09728
1.88472	-0.09703
1.88639	-0.09683
1.88778	-0.09668
1.88889	-0.09656
1.89028	-0.09646
1.89167	-0.09637
1.89333	-0.09625
1.89444	-0.0961
1.89583	-0.09588
1.89722	-0.09561
1.89861	-0.09528
1.90028	-0.09489
1.90139	-0.09445
1.90278	-0.09396
1.90417	-0.09344
1.90556	-0.09289
1.90722	-0.09233
1.90833	-0.09176
1.90972	-0.0912
1.91111	-0.09067
1.9125	-0.09018
1.91417	-0.08973
1.91556	-0.08932
1.91667	-0.08894
1.91806	-0.0886
1.91944	-0.08827
1.92111	-0.08796
1.9225	-0.08765
1.92361	-0.08736
1.925	-0.08708
1.92639	-0.08684
1.92806	-0.08663
1.92917	-0.08645
1.93056	-0.08628
1.93194	-0.08614
1.93333	-0.08602
1.93472	-0.08594
1.93611	-0.08589
1.9375	-0.08587
1.93889	-0.08589
1.94028	-0.08595
1.94167	-0.08605
1.94306	-0.08622
1.94444	-0.08641
1.94583	-0.08662
1.9475	-0.08681
1.94889	-0.08698
1.95	-0.08711
1.95139	-0.0872
1.95278	-0.08724
1.95417	-0.08723
1.95583	-0.08717
1.95694	-0.08704
1.95833	-0.08687
1.95972	-0.08665
1.96111	-0.0864
1.96278	-0.08613
1.96389	-0.08584
1.96528	-0.08552
1.96667	-0.0852
1.96833	-0.0849
1.96944	-0.08465
1.97083	-0.08443
1.97222	-0.08423
1.97361	-0.08405
1.97528	-0.08388
1.97639	-0.08372
1.97778	-0.08357
1.97917	-0.08343
1.98056	-0.08335
1.98222	-0.08332
1.98333	-0.08337
1.98472	-0.08347
1.98611	-0.08365
1.98778	-0.08389
1.98917	-0.08418
1.99028	-0.08451
1.99167	-0.08488
1.99306	-0.08526
1.99444	-0.08568
1.99583	-0.08612
1.9975	-0.08657
1.99861	-0.08703
2	-0.0875
2.00167	-0.08796
2.00278	-0.08839
2.00417	-0.08878
2.00556	-0.08915
2.00694	-0.08948
2.00861	-0.0898
2.01	-0.09009
2.01111	-0.09036
2.0125	-0.0906
2.01389	-0.09083
2.01528	-0.09104
2.01667	-0.09123
2.01806	-0.09141
2.01944	-0.09159
2.02083	-0.09176
2.0225	-0.09193
2.02389	-0.09211
2.025	-0.0923
2.02639	-0.0925
2.02778	-0.09272
2.02917	-0.09294
2.03056	-0.09316
2.03194	-0.09341
2.03333	-0.09369
2.03472	-0.09401
2.03639	-0.09437
2.0375	-0.09478
2.03889	-0.09523
2.04028	-0.09573
2.04194	-0.09627
2.04333	-0.09685
2.04444	-0.09745
2.04583	-0.09807
2.04722	-0.0987
2.04889	-0.09933
2.05028	-0.09996
2.05139	-0.10062
2.05278	-0.10131
2.05417	-0.10201
2.05583	-0.10271
2.05694	-0.1034
2.05833	-0.10409
2.05972	-0.10476
2.06139	-0.10542
2.0625	-0.10606
2.06389	-0.10668
2.06528	-0.10729
2.06667	-0.10786
2.06806	-0.1084
2.06972	-0.10892
2.07111	-0.10943
2.07222	-0.10994
2.07361	-0.11046
2.075	-0.111
2.07639	-0.1116
2.07806	-0.11226
2.07917	-0.11302
2.08056	-0.11385
2.08194	-0.11474
2.08361	-0.11568
2.085	-0.11667
2.08611	-0.11769
2.0875	-0.11874
2.08889	-0.11981
2.09028	-0.1209
2.09167	-0.12198
2.09306	-0.12306
2.09444	-0.12414
2.09583	-0.12522
2.09722	-0.1263
2.09861	-0.12737
2.10028	-0.12842
2.10139	-0.12945
2.10278	-0.13045
2.10417	-0.13143
2.10556	-0.13237
2.10694	-0.13328
2.10833	-0.13417
2.10972	-0.13504
2.11139	-0.13589
2.1125	-0.13673
2.11389	-0.13757
2.11528	-0.13842
2.11694	-0.13928
2.11833	-0.14015
2.11944	-0.14102
2.12083	-0.1419
2.12222	-0.1428
2.12361	-0.14375
2.125	-0.14473
2.12667	-0.14575
2.12778	-0.14682
2.12917	-0.14796
2.13083	-0.14917
2.13222	-0.15045
2.13361	-0.15175
2.13472	-0.15306
2.13611	-0.15436
2.1375	-0.15562
2.13917	-0.15682
2.14028	-0.15795
2.14167	-0.15899
2.14306	-0.15992
2.14444	-0.16074
2.14583	-0.16144
2.14722	-0.16206
2.14861	-0.1626
2.15	-0.16309
2.15167	-0.16351
2.15278	-0.16388
2.15417	-0.16425
2.15556	-0.16463
2.15694	-0.16508
2.15833	-0.16558
2.16	-0.16616
2.16111	-0.16682
2.1625	-0.16756
2.16389	-0.16835
2.16528	-0.16918
2.16667	-0.17004
2.16806	-0.17091
2.16944	-0.17178
2.17083	-0.17265
2.17222	-0.1735
2.17361	-0.17433
2.175	-0.17514
2.17639	-0.17591
2.17806	-0.17666
2.17917	-0.17737
2.18056	-0.17807
2.18194	-0.17878
2.18333	-0.17953
2.185	-0.18033
2.18639	-0.18126
2.1875	-0.18236
2.18889	-0.18357
2.19028	-0.18486
2.19167	-0.18616
2.19306	-0.18744
2.19444	-0.18872
2.19583	-0.18999
2.19722	-0.19126
2.19861	-0.19252
2.2	-0.19379
2.20139	-0.19505
2.20278	-0.19632
2.20444	-0.1976
2.20583	-0.19888
2.20694	-0.20018
2.20833	-0.2015
2.20972	-0.20287
2.21111	-0.20432
2.21278	-0.20584
2.21389	-0.20741
2.21528	-0.20899
2.21667	-0.21048
2.21833	-0.21187
2.21972	-0.21311
2.22083	-0.21421
2.22222	-0.21521
2.22361	-0.21609
2.225	-0.21688
2.22667	-0.21757
2.22778	-0.21817
2.22917	-0.21871
2.23056	-0.21921
2.23222	-0.21967
2.23361	-0.22014
2.23472	-0.22063
2.23611	-0.22118
2.2375	-0.22185
2.23889	-0.22267
2.24056	-0.22355
2.24194	-0.22446
2.24306	-0.22537
2.24444	-0.22624
2.24583	-0.22705
2.24722	-0.22778
2.24889	-0.22841
2.25	-0.22894
2.25139	-0.22935
2.25278	-0.22965
2.25417	-0.22984
2.25556	-0.22992
2.25694	-0.22992
2.25833	-0.22985
2.25972	-0.22973
2.26111	-0.2296
2.2625	-0.22947
2.26389	-0.2294
2.26556	-0.22945
2.26667	-0.2296
2.26806	-0.22982
2.26944	-0.23012
2.27083	-0.2305
2.2725	-0.23098
2.27361	-0.23155
2.275	-0.23222
2.27639	-0.23304
2.27778	-0.23403
2.27917	-0.23515
2.28056	-0.23635
2.28222	-0.23759
2.28333	-0.23882
2.28472	-0.24001
2.28611	-0.24112
2.2875	-0.24213
2.28917	-0.24301
2.29028	-0.24374
2.29167	-0.24434
2.29306	-0.2448
2.29472	-0.24514
2.29611	-0.24538
2.29722	-0.24552
2.29861	-0.2456
2.3	-0.24565
2.30139	-0.24572
2.30306	-0.24585
2.30417	-0.24609
2.30556	-0.24641
2.30694	-0.24675
2.30861	-0.24712
2.30972	-0.24754
2.31111	-0.24799
2.3125	-0.24846
2.31389	-0.24893
2.31556	-0.24945
2.31694	-0.25007
2.31806	-0.25082
2.31944	-0.25173
2.32111	-0.25281
2.32222	-0.25406
2.32389	-0.25548
2.325	-0.25707
2.32639	-0.25885
2.32778	-0.26082
2.32944	-0.26294
2.33056	-0.26511
2.33194	-0.26725
2.33333	-0.26926
2.33472	-0.27109
2.33611	-0.27266
2.3375	-0.27389
2.33889	-0.27472
2.34028	-0.27508
2.34167	-0.27502
2.34333	-0.2746
2.34444	-0.27385
2.34583	-0.27281
2.34722	-0.27152
2.34889	-0.27004
2.35028	-0.26843
2.35139	-0.26674
2.35278	-0.26507
2.35417	-0.2635
2.35556	-0.26201
2.35694	-0.26054
2.35833	-0.2591
2.35972	-0.25768
2.36111	-0.2563
2.36278	-0.25495
2.36389	-0.25362
2.36528	-0.2523
2.36667	-0.25098
2.36806	-0.24965
2.36972	-0.24832
2.37111	-0.24697
2.37222	-0.24563
2.37361	-0.2443
2.37528	-0.243
2.37667	-0.24174
2.37778	-0.24055
2.37917	-0.23942
2.38056	-0.23837
2.38194	-0.23743
2.38333	-0.23658
2.38472	-0.23585
2.38611	-0.23523
2.3875	-0.23474
2.38889	-0.23436
2.39056	-0.2341
2.39167	-0.23395
2.39306	-0.23389
2.39444	-0.2339
2.39583	-0.23394
2.3975	-0.23397
2.39861	-0.234
2.4	-0.23406
2.40139	-0.23425
2.40278	-0.23463
2.40444	-0.23511
2.40556	-0.23562
2.40694	-0.2361
2.40833	-0.23648
2.41	-0.23673
2.41139	-0.23681
2.41278	-0.23667
2.41389	-0.2363
2.41528	-0.23567
2.41694	-0.23478
2.41833	-0.23362
2.41944	-0.23216
2.42083	-0.23041
2.4225	-0.22839
2.42361	-0.22615
2.42528	-0.22378
2.42639	-0.22141
2.42778	-0.21914
2.42917	-0.21709
2.43056	-0.21524
2.43194	-0.21352
2.43333	-0.21193
2.43472	-0.21049
2.43611	-0.2092
2.4375	-0.20807
2.43889	-0.2071
2.44028	-0.20629
2.44167	-0.20561
2.44306	-0.20507
2.44472	-0.20464
2.44611	-0.20427
2.44722	-0.20391
2.44861	-0.20353
2.45	-0.20318
2.45167	-0.20289
2.45278	-0.20267
2.45417	-0.20255
2.45556	-0.20255
2.45694	-0.20269
2.45833	-0.20298
2.45972	-0.20345
2.46139	-0.20411
2.4625	-0.20497
2.46417	-0.20604
2.46556	-0.20733
2.46667	-0.20882
2.46806	-0.21052
2.46944	-0.21241
2.47083	-0.21446
2.4725	-0.21666
2.47361	-0.21896
2.475	-0.22132
2.47639	-0.22373
2.47806	-0.22623
2.47917	-0.22879
2.48056	-0.23143
2.48194	-0.23411
2.48333	-0.23685
2.485	-0.23962
2.48639	-0.24237
2.4875	-0.24507
2.48889	-0.24773
2.49056	-0.25039
2.49167	-0.25307
2.49306	-0.25579
2.49444	-0.25856
2.49583	-0.26142
2.49722	-0.26438
2.49861	-0.26746
2.50028	-0.27067
2.50139	-0.27403
2.50278	-0.27754
2.50417	-0.28119
2.50556	-0.285
2.50694	-0.28894
2.50833	-0.293
2.50972	-0.29714
2.51111	-0.30134
2.51278	-0.30554
2.51389	-0.30968
2.51528	-0.31376
2.51667	-0.31781
2.51806	-0.32182
2.51944	-0.32578
2.52083	-0.32968
2.52222	-0.33364
2.52361	-0.3377
2.52528	-0.34172
2.52667	-0.34555
2.52806	-0.34905
2.52917	-0.35219
2.53056	-0.35492
2.53194	-0.35703
2.53361	-0.35837
2.535	-0.35883
2.53611	-0.35701
2.5375	-0.35466
2.53917	-0.35183
2.54056	-0.34857
2.54167	-0.34492
2.54306	-0.34096
2.54444	-0.33674
2.54583	-0.33234
2.5475	-0.32784
2.54889	-0.32332
2.55	-0.31886
2.55139	-0.31447
2.55278	-0.31012
2.55417	-0.30582
2.55556	-0.30158
2.55694	-0.2974
2.55861	-0.29327
2.56	-0.28916
2.56111	-0.28506
2.5625	-0.28091
2.56389	-0.27664
2.56528	-0.27229
2.56694	-0.2679
2.56806	-0.26347
2.56944	-0.25901
2.57083	-0.25452
2.57222	-0.25
2.57361	-0.24545
2.575	-0.24087
2.57639	-0.23627
2.57778	-0.23164
2.57917	-0.22698
2.58083	-0.2223
2.58194	-0.21759
2.58333	-0.21285
2.58472	-0.20809
2.58611	-0.2033
2.58778	-0.19848
2.58889	-0.19362
2.59056	-0.18873
2.59167	-0.18381
2.59306	-0.17885
2.59472	-0.17385
2.59583	-0.1688
2.59722	-0.1637
2.59861	-0.15855
2.6	-0.15334
2.60167	-0.14806
2.60278	-0.14272
2.60417	-0.13731
2.60583	-0.13181
2.60694	-0.12623
2.60861	-0.12056
2.60972	-0.11478
2.61111	-0.10883
2.6125	-0.10266
2.61417	-0.09631
2.61528	-0.08983
2.61667	-0.08328
2.61806	-0.07671
2.61944	-0.07016
2.62111	-0.0637
2.6225	-0.05736
2.62361	-0.05118
2.625	-0.0452
2.62639	-0.03947
2.62806	-0.03399
2.62917	-0.02879
2.63056	-0.02387
2.63194	-0.01924
2.63333	-0.01488
2.635	-0.01076
2.63611	-0.00683
2.63778	-0.00304
2.63889	0.000696198
2.64028	0.00302
2.64194	0.00525
2.64306	0.00736
2.64444	0.00937
2.64583	0.01128
2.64722	0.01309
2.64889	0.01479
2.65028	0.01639
2.65139	0.0179
2.65278	0.01932
2.65444	0.02067
2.65556	0.02193
2.65694	0.02311
2.65833	0.02421
2.65972	0.02523
2.66139	0.02616
2.6625	0.02699
2.66389	0.02772
2.66528	0.02834
2.66667	0.02888
2.66806	0.02932
2.66944	0.02968
2.67083	0.02996
2.67222	0.03018
2.67389	0.03035
2.675	0.03048
2.67639	0.03056
2.67778	0.0306
2.67917	0.0306
2.68056	0.03056
2.68194	0.03048
2.68333	0.03035
2.68472	0.03016
2.68611	0.02994
2.6875	0.02968
2.68917	0.02939
2.69028	0.02908
2.69167	0.02877
2.69306	0.02847
2.69472	0.0282
2.69611	0.02796
2.6975	0.02776
2.69861	0.0276
2.7	0.02749
2.70139	0.02744
2.70278	0.02745
2.70417	0.02752
2.70556	0.02765
2.70694	0.02785
2.70833	0.02812
2.71	0.02845
2.71139	0.02886
2.7125	0.02938
2.71389	0.03004
2.71528	0.03086
2.71694	0.03185
2.71806	0.03303
2.71944	0.03441
2.72083	0.03601
2.72222	0.03784
2.72389	0.03991
2.725	0.04223
2.72639	0.04481
2.72778	0.04766
2.72917	0.05079
2.73083	0.05421
2.73222	0.05803
2.73333	0.0623
2.73472	0.06696
2.73639	0.07192
2.73778	0.07713
2.73917	0.08266
2.74028	0.08848
2.74167	0.09443
2.74333	0.10035
2.74444	0.10611
2.74583	0.11023
2.7475	0.11438
2.74861	0.11856
2.75	0.12275
2.75167	0.12694
2.75278	0.13114
2.75417	0.13533
2.75556	0.1395
2.75722	0.14366
2.75861	0.14781
2.75972	0.15192
2.76111	0.156
2.76278	0.16003
2.76389	0.16401
2.76528	0.16796
2.76667	0.17188
2.76806	0.17575
2.76972	0.17957
2.77083	0.18335
2.77222	0.1871
2.77361	0.19082
2.775	0.19452
2.77639	0.19822
2.77806	0.2019
2.77917	0.20555
2.78056	0.20918
2.78194	0.21278
2.78361	0.21634
2.785	0.21987
2.78639	0.22334
2.7875	0.22674
2.78889	0.23005
2.79056	0.23328
2.79194	0.2364
2.79306	0.23941
2.79472	0.24232
2.79583	0.24514
2.79722	0.24787
2.79861	0.25052
2.8	0.25308
2.80139	0.25555
2.80278	0.25794
2.80444	0.26023
2.80583	0.2624
2.80694	0.26445
2.80833	0.2664
2.80972	0.26825
2.81139	0.27
2.8125	0.27166
2.81389	0.27326
2.81528	0.27477
2.81667	0.27618
2.81806	0.27751
2.81944	0.27873
2.82083	0.27985
2.82222	0.28086
2.82361	0.28174
2.82528	0.28249
2.82639	0.28308
2.82778	0.2835
2.82917	0.28376
2.83083	0.28383
2.83222	0.28373
2.83333	0.28347
2.83472	0.28306
2.83611	0.28248
2.8375	0.28175
2.83917	0.28086
2.84028	0.27981
2.84167	0.2786
2.84306	0.2772
2.84472	0.27563
2.84611	0.27387
2.84722	0.27191
2.84861	0.26975
2.85	0.26883
2.85167	0.26789
2.85278	0.26694
2.85417	0.266
2.85556	0.26505
2.85694	0.26411
2.85861	0.26318
2.85972	0.26226
2.86139	0.26135
2.86278	0.2604
2.86389	0.25942
2.86556	0.25839
2.86667	0.25732
2.86806	0.25619
2.86944	0.25502
2.87083	0.25379
2.87222	0.25254
2.87361	0.25127
2.875	0.24999
2.87639	0.24868
2.87778	0.24737
2.87944	0.24608
2.88056	0.24477
2.88194	0.24342
2.88333	0.24204
2.88472	0.24062
2.88611	0.23915
2.8875	0.23764
2.88889	0.23609
2.89028	0.23452
2.89167	0.23293
2.89333	0.23135
2.89444	0.22981
2.89583	0.22829
2.89722	0.22681
2.89861	0.22535
2.9	0.22391
2.90139	0.2225
2.90278	0.2211
2.90417	0.21969
2.90556	0.21829
2.90694	0.2169
2.90833	0.21551
2.90972	0.21414
2.91111	0.21278
2.9125	0.21144
2.91389	0.21012
2.91528	0.20884
2.91667	0.2076
2.91833	0.20643
2.91972	0.20535
2.92083	0.20436
2.92222	0.20342
2.92361	0.20248
2.925	0.20153
2.92639	0.20054
2.92778	0.19951
2.92917	0.19845
2.93056	0.19735
2.93194	0.19621
2.93333	0.19502
2.93472	0.1938
2.93611	0.19254
2.9375	0.19126
2.93889	0.18995
2.94028	0.18864
2.94167	0.18734
2.94306	0.18606
2.94472	0.18483
2.94611	0.18369
2.94722	0.18261
2.94861	0.18153
2.95	0.18044
2.95139	0.1793
2.95278	0.17812
2.95444	0.1769
2.95556	0.17565
2.95694	0.17438
2.95833	0.17309
2.95972	0.1718
2.96111	0.17051
2.9625	0.16922
2.96389	0.16795
2.96556	0.16671
2.96694	0.16548
2.96833	0.16427
2.96944	0.1631
2.97083	0.16198
2.97222	0.16093
2.97389	0.15993
2.975	0.15895
2.97639	0.158
2.97778	0.15708
2.97944	0.15618
2.98056	0.1553
2.98194	0.15441
2.98333	0.15353
2.98472	0.15261
2.98611	0.15165
2.9875	0.15064
2.98889	0.14959
2.99028	0.14849
2.99167	0.14735
2.99306	0.14615
2.99444	0.14492
2.99583	0.14364
2.99722	0.14236
2.99861	0.14109
3.00028	0.13984
3.00167	0.13863
3.00278	0.13746
3.00417	0.13636
3.00556	0.13532
3.00722	0.13433
3.00833	0.1334
3.00972	0.13252
3.01111	0.13171
3.0125	0.13094
3.01417	0.13025
3.01528	0.12965
3.01667	0.12913
3.01806	0.12867
3.01972	0.12823
3.02083	0.1278
3.02222	0.12736
3.02361	0.12687
3.025	0.12632
3.02667	0.12572
3.02778	0.12504
3.02917	0.12428
3.03056	0.12344
3.03194	0.12254
3.03361	0.1216
3.035	0.12063
3.03611	0.11965
3.0375	0.11868
3.03889	0.11774
3.04056	0.11685
3.04167	0.11602
3.04306	0.11522
3.04444	0.11444
3.04583	0.11368
3.04722	0.11294
3.04861	0.11223
3.05	0.11156
3.05139	0.11093
3.05278	0.11037
3.05417	0.10987
3.05556	0.10945
3.05694	0.10912
3.05833	0.10889
3.05972	0.10873
3.06111	0.10861
3.0625	0.10849
3.06389	0.10835
3.06528	0.10819
3.06667	0.10797
3.06806	0.1077
3.06944	0.10733
3.07083	0.10688
3.07222	0.10635
3.07389	0.10576
3.07528	0.10512
3.07639	0.10444
3.07778	0.10375
3.07917	0.10304
3.08056	0.10234
3.08222	0.10164
3.08333	0.10094
3.08472	0.10028
3.08611	0.09967
3.0875	0.09908
3.08889	0.09853
3.09028	0.09801
3.09167	0.09755
3.09306	0.09715
3.09472	0.09682
3.09611	0.09655
3.09722	0.09635
3.09861	0.09621
[truncated: 7,903 more rows]

[truncated: 1 more sheets: Fig 4d]
